# Supplementary material for: Time-Series Transcriptomic Analysis Reveals the Molecular Profiles of Diapause Termination Induced by Long Photoperiods and High Temperature in Chilo suppressalis
Source: Int J Mol Sci. 2022 Oct 14;23(20):12322. doi: 10.3390/ijms232012322 (PMC9604370; doi:10.3390/ijms232012322)
Supplement: Supplementary file 1 [file ijms-23-12322-s001.zip]

Archive with 1 entries (1 files):
- ijms-1917036-supplementary.xlsx
