# Supplementary material for: Time-Series Transcriptomic Analysis Reveals the Molecular Profiles of Diapause Termination Induced by Long Photoperiods and High Temperature in Chilo suppressalis
Source: Int J Mol Sci. 2022 Oct 14;23(20):12322. doi: 10.3390/ijms232012322 (PMC9604370; doi:10.3390/ijms232012322)
Supplement: Supplementary file 1 [file ijms-23-12322-s001.zip › ijms-1917036-supplementary.xlsx]

## Sheet: Supplementary Table S1
ID	Description	Ontology	DEGs NO.
GO:0003824	catalytic activity	molecular_function	430
GO:0005488	binding	molecular_function	356
GO:0044425	membrane part	cellular_component	290
GO:0008152	metabolic process	biological_process	201
GO:0009987	cellular process	biological_process	197
GO:0044464	cell part	cellular_component	117
GO:0005215	transporter activity	molecular_function	74
GO:0065007	biological regulation	biological_process	62
GO:0043226	organelle	cellular_component	50
GO:0044422	organelle part	cellular_component	46
GO:0032991	protein-containing complex	cellular_component	38
GO:0016020	membrane	cellular_component	27
GO:0051179	localization	biological_process	26
GO:0071840	cellular component organization or biogenesis	biological_process	26
GO:0005576	extracellular region	cellular_component	26
GO:0050896	response to stimulus	biological_process	21
GO:0060089	molecular transducer activity	molecular_function	20
GO:0005198	structural molecule activity	molecular_function	19
GO:0022610	biological adhesion	biological_process	13
GO:0098772	molecular function regulator	molecular_function	11
GO:0140110	transcription regulator activity	molecular_function	11
GO:0044421	extracellular region part	cellular_component	9
GO:0045182	translation regulator activity	molecular_function	7
GO:0005623	cell	cellular_component	6
GO:0099080	supramolecular complex	cellular_component	4
GO:0051704	multi-organism process	biological_process	3
GO:0032502	developmental process	biological_process	3
GO:0044217	other organism part	cellular_component	3
GO:0016209	antioxidant activity	molecular_function	3
GO:0032501	multicellular organismal process	biological_process	2
GO:0045202	synapse	cellular_component	2
GO:0040011	locomotion	biological_process	1
GO:0098754	detoxification	biological_process	1
GO:0002376	immune system process	biological_process	1
GO:0008283	cell population proliferation	biological_process	1
GO:0044456	synapse part	cellular_component	1
GO:0031974	membrane-enclosed lumen	cellular_component	1
GO:0030054	cell junction	cellular_component	1

## Sheet: Supplementary Table S2
First Category	Second Category	ID	Description	DEGs NO.
Organismal Systems	Digestive system	map04972	Pancreatic secretion	19
Cellular Processes	Transport and catabolism	map04142	Lysosome	17
Organismal Systems	Digestive system	map04974	Protein digestion and absorption	15
Organismal Systems	Endocrine system	map03320	PPAR signaling pathway	15
Metabolism	Xenobiotics biodegradation and metabolism	map00983	Drug metabolism - other enzymes	14
Metabolism	Metabolism of other amino acids	map00480	Glutathione metabolism	14
Genetic Information Processing	Folding, sorting and degradation	map04141	Protein processing in endoplasmic reticulum	13
Organismal Systems	Aging	map04213	Longevity regulating pathway - multiple species	13
Human Diseases	Neurodegenerative disease	map05010	Alzheimer disease	13
Environmental Information Processing	Signal transduction	map04152	AMPK signaling pathway	12
Metabolism	Lipid metabolism	map00561	Glycerolipid metabolism	11
Metabolism	Xenobiotics biodegradation and metabolism	map00980	Metabolism of xenobiotics by cytochrome P450	11
Environmental Information Processing	Signaling molecules and interaction	map04080	Neuroactive ligand-receptor interaction	11
Cellular Processes	Transport and catabolism	map04144	Endocytosis	11
Organismal Systems	Aging	map04212	Longevity regulating pathway - worm	11
Metabolism	Carbohydrate metabolism	map00053	Ascorbate and aldarate metabolism	10
Cellular Processes	Transport and catabolism	map04146	Peroxisome	10
Human Diseases	Infectious disease: viral	map05164	Influenza A	10
Human Diseases	Cancer: overview	map05204	Chemical carcinogenesis	10
Metabolism	Carbohydrate metabolism	map00520	Amino sugar and nucleotide sugar metabolism	9
Environmental Information Processing	Signal transduction	map04024	cAMP signaling pathway	9
Human Diseases	Endocrine and metabolic disease	map04932	Non-alcoholic fatty liver disease (NAFLD)	9
Metabolism	Metabolism of cofactors and vitamins	map00790	Folate biosynthesis	8
Metabolism	Carbohydrate metabolism	map00040	Pentose and glucuronate interconversions	8
Metabolism	Xenobiotics biodegradation and metabolism	map00982	Drug metabolism - cytochrome P450	8
Metabolism	Lipid metabolism	map00100	Steroid biosynthesis	8
Metabolism	Nucleotide metabolism	map00230	Purine metabolism	8
Genetic Information Processing	Transcription	map03040	Spliceosome	8
Environmental Information Processing	Signal transduction	map04020	Calcium signaling pathway	8
Human Diseases	Cancer: overview	map05200	Pathways in cancer	8
Metabolism	Metabolism of terpenoids and polyketides	map00981	Insect hormone biosynthesis	7
Metabolism	Carbohydrate metabolism	map00052	Galactose metabolism	7
Metabolism	Carbohydrate metabolism	map00620	Pyruvate metabolism	7
Metabolism	Lipid metabolism	map01040	Biosynthesis of unsaturated fatty acids	7
Environmental Information Processing	Signal transduction	map04071	Sphingolipid signaling pathway	7
Cellular Processes	Cell growth and death	map04210	Apoptosis	7
Organismal Systems	Endocrine system	map04921	Oxytocin signaling pathway	7
Organismal Systems	Immune system	map04640	Hematopoietic cell lineage	7
Organismal Systems	Digestive system	map04979	Cholesterol metabolism	7
Organismal Systems	Endocrine system	map04614	Renin-angiotensin system	7
Human Diseases	Cancer: overview	map05231	Choline metabolism in cancer	7
Human Diseases	Cardiovascular disease	map05414	Dilated cardiomyopathy (DCM)	7
Human Diseases	Cardiovascular disease	map05410	Hypertrophic cardiomyopathy (HCM)	7
Metabolism	Lipid metabolism	map00564	Glycerophospholipid metabolism	6
Metabolism	Carbohydrate metabolism	map00010	Glycolysis / Gluconeogenesis	6
Metabolism	Lipid metabolism	map00600	Sphingolipid metabolism	6
Environmental Information Processing	Signal transduction	map04010	MAPK signaling pathway	6
Environmental Information Processing	Signal transduction	map04022	cGMP-PKG signaling pathway	6
Cellular Processes	Transport and catabolism	map04145	Phagosome	6
Cellular Processes	Transport and catabolism	map04140	Autophagy - animal	6
Organismal Systems	Circulatory system	map04260	Cardiac muscle contraction	6
Organismal Systems	Digestive system	map04973	Carbohydrate digestion and absorption	6
Organismal Systems	Environmental adaptation	map04714	Thermogenesis	6
Organismal Systems	Endocrine system	map04919	Thyroid hormone signaling pathway	6
Organismal Systems	Endocrine system	map04910	Insulin signaling pathway	6
Human Diseases	Cancer: overview	map05205	Proteoglycans in cancer	6
Human Diseases	Infectious disease: bacterial	map05134	Legionellosis	6
Human Diseases	Cardiovascular disease	map05418	Fluid shear stress and atherosclerosis	6
Human Diseases	Infectious disease: viral	map05165	Human papillomavirus infection	6
Metabolism	Lipid metabolism	map00071	Fatty acid degradation	5
Metabolism	Amino acid metabolism	map00380	Tryptophan metabolism	5
Metabolism	Carbohydrate metabolism	map00562	Inositol phosphate metabolism	5
Metabolism	Amino acid metabolism	map00280	Valine, leucine and isoleucine degradation	5
Metabolism	Amino acid metabolism	map00350	Tyrosine metabolism	5
Metabolism	Lipid metabolism	map00590	Arachidonic acid metabolism	5
Metabolism	Energy metabolism	map00190	Oxidative phosphorylation	5
Environmental Information Processing	Signal transduction	map04151	PI3K-Akt signaling pathway	5
Environmental Information Processing	Membrane transport	map02010	ABC transporters	5
Cellular Processes	Cellular community - eukaryotes	map04530	Tight junction	5
Cellular Processes	Cell motility	map04810	Regulation of actin cytoskeleton	5
Cellular Processes	Cellular community - eukaryotes	map04510	Focal adhesion	5
Organismal Systems	Development and regeneration	map04360	Axon guidance	5
Organismal Systems	Endocrine system	map04920	Adipocytokine signaling pathway	5
Organismal Systems	Circulatory system	map04261	Adrenergic signaling in cardiomyocytes	5
Organismal Systems	Digestive system	map04975	Fat digestion and absorption	5
Organismal Systems	Development and regeneration	map04361	Axon regeneration	5
Organismal Systems	Endocrine system	map04915	Estrogen signaling pathway	5
Organismal Systems	Immune system	map04612	Antigen processing and presentation	5
Human Diseases	Cancer: specific types	map05225	Hepatocellular carcinoma	5
Human Diseases	Cardiovascular disease	map05412	Arrhythmogenic right ventricular cardiomyopathy (ARVC)	5
Human Diseases	Infectious disease: viral	map05162	Measles	5
Human Diseases	Neurodegenerative disease	map05016	Huntington disease	5
Human Diseases	Drug resistance: antineoplastic	map01524	Platinum drug resistance	5
Human Diseases	Cancer: overview	map05202	Transcriptional misregulation in cancer	5
Metabolism	Amino acid metabolism	map00310	Lysine degradation	4
Metabolism	Metabolism of other amino acids	map00410	beta-Alanine metabolism	4
Metabolism	Metabolism of cofactors and vitamins	map00860	Porphyrin and chlorophyll metabolism	4
Metabolism	Carbohydrate metabolism	map00500	Starch and sucrose metabolism	4
Metabolism	Metabolism of cofactors and vitamins	map00830	Retinol metabolism	4
Metabolism	Energy metabolism	map00910	Nitrogen metabolism	4
Metabolism	Amino acid metabolism	map00330	Arginine and proline metabolism	4
Environmental Information Processing	Signal transduction	map04390	Hippo signaling pathway	4
Environmental Information Processing	Signal transduction	map04668	TNF signaling pathway	4
Environmental Information Processing	Signal transduction	map04070	Phosphatidylinositol signaling system	4
Environmental Information Processing	Signal transduction	map04150	mTOR signaling pathway	4
Environmental Information Processing	Signal transduction	map04371	Apelin signaling pathway	4
Environmental Information Processing	Signal transduction	map04066	HIF-1 signaling pathway	4
Environmental Information Processing	Signaling molecules and interaction	map04514	Cell adhesion molecules (CAMs)	4
Environmental Information Processing	Signaling molecules and interaction	map04512	ECM-receptor interaction	4
Cellular Processes	Cell growth and death	map04217	Necroptosis	4
Organismal Systems	Nervous system	map04722	Neurotrophin signaling pathway	4
Organismal Systems	Aging	map04211	Longevity regulating pathway	4
Human Diseases	Cancer: overview	map05230	Central carbon metabolism in cancer	4
Human Diseases	Cancer: overview	map05235	PD-L1 expression and PD-1 checkpoint pathway in cancer	4
Human Diseases	Infectious disease: parasitic	map05145	Toxoplasmosis	4
Human Diseases	Infectious disease: bacterial	map05130	Pathogenic Escherichia coli infection	4
Human Diseases	Substance dependence	map05034	Alcoholism	4
Human Diseases	Infectious disease: viral	map05167	Kaposi sarcoma-associated herpesvirus infection	4
Human Diseases	Neurodegenerative disease	map05012	Parkinson disease	4
Human Diseases	Cancer: overview	map05206	MicroRNAs in cancer	4
Human Diseases	Cancer: overview	map05203	Viral carcinogenesis	4
Human Diseases	Endocrine and metabolic disease	map04931	Insulin resistance	4
Metabolism	Lipid metabolism	map00061	Fatty acid biosynthesis	3
Metabolism	Lipid metabolism	map00140	Steroid hormone biosynthesis	3
Metabolism	Glycan biosynthesis and metabolism	map00511	Other glycan degradation	3
Metabolism	Amino acid metabolism	map00270	Cysteine and methionine metabolism	3
Metabolism	Amino acid metabolism	map00360	Phenylalanine metabolism	3
Metabolism	Metabolism of cofactors and vitamins	map00760	Nicotinate and nicotinamide metabolism	3
Metabolism	Amino acid metabolism	map00220	Arginine biosynthesis	3
Metabolism	Carbohydrate metabolism	map00030	Pentose phosphate pathway	3
Metabolism	Metabolism of cofactors and vitamins	map00730	Thiamine metabolism	3
Metabolism	Nucleotide metabolism	map00240	Pyrimidine metabolism	3
Genetic Information Processing	Translation	map03013	RNA transport	3
Genetic Information Processing	Translation	map03008	Ribosome biogenesis in eukaryotes	3
Environmental Information Processing	Signal transduction	map04015	Rap1 signaling pathway	3
Environmental Information Processing	Signal transduction	map04013	MAPK signaling pathway - fly	3
Environmental Information Processing	Signal transduction	map04068	FoxO signaling pathway	3
Environmental Information Processing	Signaling molecules and interaction	map04060	Cytokine-cytokine receptor interaction	3
Environmental Information Processing	Signal transduction	map04391	Hippo signaling pathway - fly	3
Cellular Processes	Cell growth and death	map04218	Cellular senescence	3
Cellular Processes	Cell growth and death	map04214	Apoptosis - fly	3
Organismal Systems	Endocrine system	map04923	Regulation of lipolysis in adipocytes	3
Organismal Systems	Endocrine system	map04922	Glucagon signaling pathway	3
Organismal Systems	Endocrine system	map04925	Aldosterone synthesis and secretion	3
Organismal Systems	Nervous system	map04724	Glutamatergic synapse	3
Organismal Systems	Nervous system	map04721	Synaptic vesicle cycle	3
Organismal Systems	Immune system	map04659	Th17 cell differentiation	3
Organismal Systems	Nervous system	map04726	Serotonergic synapse	3
Organismal Systems	Digestive system	map04978	Mineral absorption	3
Organismal Systems	Digestive system	map04976	Bile secretion	3
Organismal Systems	Circulatory system	map04270	Vascular smooth muscle contraction	3
Organismal Systems	Sensory system	map04750	Inflammatory mediator regulation of TRP channels	3
Organismal Systems	Endocrine system	map04911	Insulin secretion	3
Organismal Systems	Immune system	map04611	Platelet activation	3
Human Diseases	Infectious disease: bacterial	map05110	Vibrio cholerae infection	3
Human Diseases	Infectious disease: bacterial	map05132	Salmonella infection	3
Human Diseases	Infectious disease: parasitic	map05146	Amoebiasis	3
Human Diseases	Infectious disease: viral	map05169	Epstein-Barr virus infection	3
Human Diseases	Drug resistance: antineoplastic	map01523	Antifolate resistance	3
Human Diseases	Cancer: specific types	map05211	Renal cell carcinoma	3
Human Diseases	Neurodegenerative disease	map05017	Spinocerebellar ataxia	3
Human Diseases	Infectious disease: viral	map05170	Human immunodeficiency virus 1 infection	3
Metabolism	Amino acid metabolism	map00260	Glycine, serine and threonine metabolism	2
Metabolism	Amino acid metabolism	map00250	Alanine, aspartate and glutamate metabolism	2
Metabolism	Metabolism of cofactors and vitamins	map00785	Lipoic acid metabolism	2
Metabolism	Carbohydrate metabolism	map00051	Fructose and mannose metabolism	2
Metabolism	Biosynthesis of other secondary metabolites	map00232	Caffeine metabolism	2
Metabolism	Metabolism of cofactors and vitamins	map00130	Ubiquinone and other terpenoid-quinone biosynthesis	2
Metabolism	Lipid metabolism	map00120	Primary bile acid biosynthesis	2
Metabolism	Glycan biosynthesis and metabolism	map00531	Glycosaminoglycan degradation	2
Metabolism	Amino acid metabolism	map00340	Histidine metabolism	2
Metabolism	Carbohydrate metabolism	map00640	Propanoate metabolism	2
Genetic Information Processing	Folding, sorting and degradation	map03018	RNA degradation	2
Genetic Information Processing	Folding, sorting and degradation	map04120	Ubiquitin mediated proteolysis	2
Environmental Information Processing	Signal transduction	map04330	Notch signaling pathway	2
Environmental Information Processing	Signal transduction	map04310	Wnt signaling pathway	2
Environmental Information Processing	Signal transduction	map04370	VEGF signaling pathway	2
Environmental Information Processing	Signal transduction	map04350	TGF-beta signaling pathway	2
Cellular Processes	Transport and catabolism	map04137	Mitophagy - animal	2
Cellular Processes	Cellular community - eukaryotes	map04540	Gap junction	2
Cellular Processes	Cell growth and death	map04215	Apoptosis - multiple species	2
Organismal Systems	Endocrine system	map04924	Renin secretion	2
Organismal Systems	Endocrine system	map04929	GnRH secretion	2
Organismal Systems	Immune system	map04666	Fc gamma R-mediated phagocytosis	2
Organismal Systems	Immune system	map04650	Natural killer cell mediated cytotoxicity	2
Organismal Systems	Nervous system	map04728	Dopaminergic synapse	2
Organismal Systems	Immune system	map04662	B cell receptor signaling pathway	2
Organismal Systems	Immune system	map04660	T cell receptor signaling pathway	2
Organismal Systems	Immune system	map04670	Leukocyte transendothelial migration	2
Organismal Systems	Digestive system	map04970	Salivary secretion	2
Organismal Systems	Digestive system	map04971	Gastric acid secretion	2
Organismal Systems	Digestive system	map04977	Vitamin digestion and absorption	2
Organismal Systems	Environmental adaptation	map04713	Circadian entrainment	2
Organismal Systems	Excretory system	map04966	Collecting duct acid secretion	2
Organismal Systems	Excretory system	map04964	Proximal tubule bicarbonate reclamation	2
Organismal Systems	Excretory system	map04960	Aldosterone-regulated sodium reabsorption	2
Organismal Systems	Development and regeneration	map04380	Osteoclast differentiation	2
Organismal Systems	Immune system	map04625	C-type lectin receptor signaling pathway	2
Organismal Systems	Nervous system	map04723	Retrograde endocannabinoid signaling	2
Organismal Systems	Endocrine system	map04935	Growth hormone synthesis, secretion and action	2
Human Diseases	Endocrine and metabolic disease	map04930	Type II diabetes mellitus	2
Human Diseases	Substance dependence	map05031	Amphetamine addiction	2
Human Diseases	Infectious disease: bacterial	map05120	Epithelial cell signaling in Helicobacter pylori infection	2
Human Diseases	Infectious disease: bacterial	map05135	Yersinia infection	2
Human Diseases	Infectious disease: bacterial	map05131	Shigellosis	2
Human Diseases	Infectious disease: bacterial	map05133	Pertussis	2
Human Diseases	Cancer: specific types	map05226	Gastric cancer	2
Human Diseases	Infectious disease: viral	map05166	Human T-cell leukemia virus 1 infection	2
Human Diseases	Infectious disease: viral	map05163	Human cytomegalovirus infection	2
Human Diseases	Infectious disease: viral	map05160	Hepatitis C	2
Human Diseases	Infectious disease: viral	map05161	Hepatitis B	2
Human Diseases	Cardiovascular disease	map05416	Viral myocarditis	2
Human Diseases	Neurodegenerative disease	map05014	Amyotrophic lateral sclerosis (ALS)	2
Human Diseases	Cancer: specific types	map05214	Glioma	2
Human Diseases	Immune disease	map05323	Rheumatoid arthritis	2
Human Diseases	Infectious disease: bacterial	map05100	Bacterial invasion of epithelial cells	2
Metabolism	Metabolism of cofactors and vitamins	map00780	Biotin metabolism	1
Metabolism	Glycan biosynthesis and metabolism	map00514	Other types of O-glycan biosynthesis	1
Metabolism	Metabolism of cofactors and vitamins	map00770	Pantothenate and CoA biosynthesis	1
Metabolism	Metabolism of other amino acids	map00472	D-Arginine and D-ornithine metabolism	1
Metabolism	Metabolism of other amino acids	map00471	D-Glutamine and D-glutamate metabolism	1
Metabolism	Lipid metabolism	map00565	Ether lipid metabolism	1
Metabolism	Glycan biosynthesis and metabolism	map00510	N-Glycan biosynthesis	1
Metabolism	Carbohydrate metabolism	map00020	Citrate cycle (TCA cycle)	1
Metabolism	Lipid metabolism	map00592	alpha-Linolenic acid metabolism	1
Metabolism	Metabolism of cofactors and vitamins	map00740	Riboflavin metabolism	1
Metabolism	Biosynthesis of other secondary metabolites	map00311	Penicillin and cephalosporin biosynthesis	1
Metabolism	Metabolism of other amino acids	map00440	Phosphonate and phosphinate metabolism	1
Metabolism	Carbohydrate metabolism	map00630	Glyoxylate and dicarboxylate metabolism	1
Metabolism	Energy metabolism	map00920	Sulfur metabolism	1
Genetic Information Processing	Replication and repair	map03410	Base excision repair	1
Genetic Information Processing	Translation	map03015	mRNA surveillance pathway	1
Genetic Information Processing	Replication and repair	map03420	Nucleotide excision repair	1
Genetic Information Processing	Transcription	map03022	Basal transcription factors	1
Genetic Information Processing	Folding, sorting and degradation	map03050	Proteasome	1
Genetic Information Processing	Replication and repair	map03440	Homologous recombination	1
Genetic Information Processing	Folding, sorting and degradation	map03060	Protein export	1
Environmental Information Processing	Signal transduction	map04012	ErbB signaling pathway	1
Environmental Information Processing	Signal transduction	map04341	Hedgehog signaling pathway - fly	1
Environmental Information Processing	Signal transduction	map04072	Phospholipase D signaling pathway	1
Environmental Information Processing	Signal transduction	map04392	Hippo signaling pathway - multiple species	1
Environmental Information Processing	Signal transduction	map04014	Ras signaling pathway	1
Environmental Information Processing	Signal transduction	map04340	Hedgehog signaling pathway	1
Environmental Information Processing	Signal transduction	map04630	Jak-STAT signaling pathway	1
Cellular Processes	Cellular community - eukaryotes	map04550	Signaling pathways regulating pluripotency of stem cells	1
Cellular Processes	Cellular community - eukaryotes	map04520	Adherens junction	1
Cellular Processes	Cell growth and death	map04114	Oocyte meiosis	1
Cellular Processes	Cell growth and death	map04216	Ferroptosis	1
Organismal Systems	Immune system	map04620	Toll-like receptor signaling pathway	1
Organismal Systems	Endocrine system	map04927	Cortisol synthesis and secretion	1
Organismal Systems	Endocrine system	map04926	Relaxin signaling pathway	1
Organismal Systems	Sensory system	map04745	Phototransduction - fly	1
Organismal Systems	Development and regeneration	map04320	Dorso-ventral axis formation	1
Organismal Systems	Nervous system	map04720	Long-term potentiation	1
Organismal Systems	Immune system	map04658	Th1 and Th2 cell differentiation	1
Organismal Systems	Nervous system	map04725	Cholinergic synapse	1
Organismal Systems	Immune system	map04664	Fc epsilon RI signaling pathway	1
Organismal Systems	Environmental adaptation	map04711	Circadian rhythm - fly	1
Organismal Systems	Immune system	map04622	RIG-I-like receptor signaling pathway	1
Organismal Systems	Immune system	map04624	Toll and Imd signaling pathway	1
Organismal Systems	Immune system	map04062	Chemokine signaling pathway	1
Organismal Systems	Endocrine system	map04918	Thyroid hormone synthesis	1
Organismal Systems	Endocrine system	map04912	GnRH signaling pathway	1
Organismal Systems	Endocrine system	map04913	Ovarian steroidogenesis	1
Organismal Systems	Endocrine system	map04914	Progesterone-mediated oocyte maturation	1
Organismal Systems	Endocrine system	map04917	Prolactin signaling pathway	1
Human Diseases	Cancer: specific types	map05224	Breast cancer	1
Human Diseases	Substance dependence	map05030	Cocaine addiction	1
Human Diseases	Endocrine and metabolic disease	map04950	Maturity onset diabetes of the young	1
Human Diseases	Infectious disease: parasitic	map05142	Chagas disease (American trypanosomiasis)	1
Human Diseases	Infectious disease: parasitic	map05144	Malaria	1
Human Diseases	Infectious disease: bacterial	map05152	Tuberculosis	1
Human Diseases	Cancer: specific types	map05221	Acute myeloid leukemia	1
Human Diseases	Cancer: specific types	map05220	Chronic myeloid leukemia	1
Human Diseases	Cancer: specific types	map05223	Non-small cell lung cancer	1
Human Diseases	Cancer: specific types	map05222	Small cell lung cancer	1
Human Diseases	Drug resistance: antineoplastic	map01522	Endocrine resistance	1
Human Diseases	Infectious disease: viral	map05168	Herpes simplex virus 1 infection	1
Human Diseases	Cancer: specific types	map05218	Melanoma	1
Human Diseases	Drug resistance: antineoplastic	map01521	EGFR tyrosine kinase inhibitor resistance	1
Human Diseases	Cancer: specific types	map05215	Prostate cancer	1
Human Diseases	Cancer: specific types	map05210	Colorectal cancer	1
Human Diseases	Cancer: specific types	map05212	Pancreatic cancer	1
Human Diseases	Cancer: specific types	map05213	Endometrial cancer	1
Human Diseases	Endocrine and metabolic disease	map04933	AGE-RAGE signaling pathway in diabetic complications	1
Human Diseases	Endocrine and metabolic disease	map04934	Cushing syndrome	1

## Sheet: Supplementary Table S3
ID	Description	second_category	first_category	Gene NO.	ES	NES	NOM p-val	FDR q-val
ko04121	Ubiquitin system [BR:ko04121]	09182 Protein families: genetic information processing	09180 Brite Hierarchies	480	-0.18744	-4.65099	0	0
ko03050	Proteasome	09123 Folding, sorting and degradation	09120 Genetic Information Processing	46	-0.484223	-3.88828	0	0
ko01001	Protein kinases [BR:ko01001]	09181 Protein families: metabolism	09180 Brite Hierarchies	328	-0.184167	-3.80177	0	0
ko03041	Spliceosome [BR:ko03041]	09182 Protein families: genetic information processing	09180 Brite Hierarchies	383	-0.168211	-3.75906	0	0
ko04140	Autophagy - animal	09141 Transport and catabolism	09140 Cellular Processes	135	-0.27403	-3.75142	0	0
ko04144	Endocytosis	09141 Transport and catabolism	09140 Cellular Processes	211	-0.220511	-3.65808	0	0
ko03021	Transcription machinery [BR:ko03021]	09182 Protein families: genetic information processing	09180 Brite Hierarchies	276	-0.184149	-3.57933	0	0
ko05131	Shigellosis	09171 Infectious disease: bacterial	09160 Human Diseases	176	-0.2317	-3.57776	0	0
ko05017	Spinocerebellar ataxia	09164 Neurodegenerative disease	09160 Human Diseases	124	-0.279803	-3.54988	0	0
ko05135	Yersinia infection	09171 Infectious disease: bacterial	09160 Human Diseases	107	-0.287693	-3.43344	0	0
ko03009	Ribosome biogenesis [BR:ko03009]	09182 Protein families: genetic information processing	09180 Brite Hierarchies	266	-0.178555	-3.39613	0	0
ko03013	Nucleocytoplasmic transport	09122 Translation	09120 Genetic Information Processing	117	-0.247918	-3.13695	0	0
ko03019	Messenger RNA biogenesis [BR:ko03019]	09182 Protein families: genetic information processing	09180 Brite Hierarchies	436	-0.128876	-3.12206	0	0
ko03051	Proteasome [BR:ko03051]	09182 Protein families: genetic information processing	09180 Brite Hierarchies	71	-0.305526	-3.07279	0	0
ko04810	Regulation of actin cytoskeleton	09142 Cell motility	09140 Cellular Processes	125	-0.232001	-2.9978	0	0
ko04919	Thyroid hormone signaling pathway	09152 Endocrine system	09150 Organismal Systems	112	-0.239578	-2.96842	0	0
ko05169	Epstein-Barr virus infection	09172 Infectious disease: viral	09160 Human Diseases	105	-0.248618	-2.96529	0	0
ko04031	GTP-binding proteins [BR:ko04031]	09183 Protein families: signaling and cellular processes	09180 Brite Hierarchies	88	-0.268501	-2.94503	0	0
ko04015	Rap1 signaling pathway	09132 Signal transduction	09130 Environmental Information Processing	129	-0.21636	-2.88594	0	6.28784e-05
ko03040	Spliceosome	09121 Transcription	09120 Genetic Information Processing	164	-0.187381	-2.86311	0	5.97345e-05
ko04062	Chemokine signaling pathway	09151 Immune system	09150 Organismal Systems	95	-0.246863	-2.83579	0	5.689e-05
ko04141	Protein processing in endoplasmic reticulum	09123 Folding, sorting and degradation	09120 Genetic Information Processing	171	-0.182827	-2.79201	0	0.000166259
ko04926	Relaxin signaling pathway	09152 Endocrine system	09150 Organismal Systems	75	-0.273702	-2.78219	0	0.000159031
ko04660	T cell receptor signaling pathway	09151 Immune system	09150 Organismal Systems	70	-0.284554	-2.78141	0	0.000152404
ko04138	Autophagy - yeast	09141 Transport and catabolism	09140 Cellular Processes	99	-0.237593	-2.76208	0	0.000146308
ko04722	Neurotrophin signaling pathway	09156 Nervous system	09150 Organismal Systems	83	-0.256989	-2.75522	0	0.000140681
ko04120	Ubiquitin mediated proteolysis	09123 Folding, sorting and degradation	09120 Genetic Information Processing	117	-0.213928	-2.72747	0	0.00013547
ko04012	ErbB signaling pathway	09132 Signal transduction	09130 Environmental Information Processing	55	-0.306906	-2.70837	0	0.000130632
ko04013	MAPK signaling pathway - fly	09132 Signal transduction	09130 Environmental Information Processing	128	-0.204764	-2.69795	0	0.000126128
ko04151	PI3K-Akt signaling pathway	09132 Signal transduction	09130 Environmental Information Processing	159	-0.17626	-2.67389	0	0.000121923
ko03008	Ribosome biogenesis in eukaryotes	09122 Translation	09120 Genetic Information Processing	79	-0.260933	-2.6441	0	0.000198348
ko04935	Growth hormone synthesis, secretion and action	09152 Endocrine system	09150 Organismal Systems	78	-0.247411	-2.62862	0	0.000192149
ko04666	Fc gamma R-mediated phagocytosis	09151 Immune system	09150 Organismal Systems	71	-0.26669	-2.62779	0	0.000186326
ko05170	Human immunodeficiency virus 1 infection	09172 Infectious disease: viral	09160 Human Diseases	129	-0.19834	-2.61389	0	0.000253039
ko03400	DNA repair and recombination proteins [BR:ko03400]	09182 Protein families: genetic information processing	09180 Brite Hierarchies	307	-0.131101	-2.60458	0	0.000355728
ko04510	Focal adhesion	09144 Cellular community - eukaryotes	09140 Cellular Processes	129	-0.192515	-2.58399	0	0.000414799
ko01522	Endocrine resistance	09176 Drug resistance: antineoplastic	09160 Human Diseases	64	-0.272081	-2.57284	0	0.000435454
ko03016	Transfer RNA biogenesis [BR:ko03016]	09182 Protein families: genetic information processing	09180 Brite Hierarchies	233	-0.145956	-2.53221	0	0.000687107
ko05167	Kaposi sarcoma-associated herpesvirus infection	09172 Infectious disease: viral	09160 Human Diseases	103	-0.21148	-2.5101	0	0.0008064
ko05100	Bacterial invasion of epithelial cells	09171 Infectious disease: bacterial	09160 Human Diseases	63	-0.269621	-2.50669	0	0.00084748
ko04664	Fc epsilon RI signaling pathway	09151 Immune system	09150 Organismal Systems	39	-0.334736	-2.49452	0	0.00107819
ko05163	Human cytomegalovirus infection	09172 Infectious disease: viral	09160 Human Diseases	122	-0.18858	-2.46464	0	0.00132437
ko04136	Autophagy - other	09141 Transport and catabolism	09140 Cellular Processes	33	-0.345062	-2.46312	0	0.00132497
ko04380	Osteoclast differentiation	09158 Development and regeneration	09150 Organismal Systems	58	-0.269414	-2.44514	0	0.00143541
ko04214	Apoptosis - fly	09143 Cell growth and death	09140 Cellular Processes	82	-0.224778	-2.40313	0	0.0017962
ko04530	Tight junction	09144 Cellular community - eukaryotes	09140 Cellular Processes	119	-0.18882	-2.39902	0	0.00178245
ko04371	Apelin signaling pathway	09132 Signal transduction	09130 Environmental Information Processing	90	-0.212435	-2.38629	0	0.00193991
ko04917	Prolactin signaling pathway	09152 Endocrine system	09150 Organismal Systems	50	-0.288633	-2.38282	0	0.00202891
ko04933	AGE-RAGE signaling pathway in diabetic complications	09167 Endocrine and metabolic disease	09160 Human Diseases	50	-0.28768	-2.35118	0.00198413	0.00277114
ko04662	B cell receptor signaling pathway	09151 Immune system	09150 Organismal Systems	49	-0.284534	-2.34314	0.00204499	0.00288883
ko05166	Human T-cell leukemia virus 1 infection	09172 Infectious disease: viral	09160 Human Diseases	153	-0.156988	-2.33606	0	0.00307443
ko05200	Pathways in cancer	09161 Cancer: overview	09160 Human Diseases	268	-0.122431	-2.2909	0	0.00381366
ko04931	Insulin resistance	09167 Endocrine and metabolic disease	09160 Human Diseases	82	-0.214231	-2.26942	0	0.0042432
ko04071	Sphingolipid signaling pathway	09132 Signal transduction	09130 Environmental Information Processing	80	-0.218136	-2.26744	0	0.00421092
ko04211	Longevity regulating pathway	09149 Aging	09150 Organismal Systems	77	-0.222718	-2.26316	0.0019802	0.00427049
ko02044	Secretion system [BR:ko02044]	09183 Protein families: signaling and cellular processes	09180 Brite Hierarchies	31	-0.332529	-2.2496	0	0.00464548
ko00970	Aminoacyl-tRNA biosynthesis	09122 Translation	09120 Genetic Information Processing	55	-0.257198	-2.2478	0.00207039	0.00463353
ko03012	Translation factors [BR:ko03012]	09182 Protein families: genetic information processing	09180 Brite Hierarchies	101	-0.188331	-2.24597	0	0.00459885
ko01009	Protein phosphatases and associated proteins [BR:ko01009]	09181 Protein families: metabolism	09180 Brite Hierarchies	290	-0.115103	-2.24591	0.00411523	0.0045209
ko04218	Cellular senescence	09143 Cell growth and death	09140 Cellular Processes	125	-0.169839	-2.23213	0.0020202	0.00492835
ko04072	Phospholipase D signaling pathway	09132 Signal transduction	09130 Environmental Information Processing	95	-0.195899	-2.23007	0.00403226	0.00492514
ko04620	Toll-like receptor signaling pathway	09151 Immune system	09150 Organismal Systems	58	-0.252136	-2.22214	0.0020284	0.00513141
ko04391	Hippo signaling pathway - fly	09132 Signal transduction	09130 Environmental Information Processing	79	-0.209586	-2.21856	0.00397614	0.00511231
ko05211	Renal cell carcinoma	09162 Cancer: specific types	09160 Human Diseases	65	-0.233271	-2.21518	0.00381679	0.00507293
ko04659	Th17 cell differentiation	09151 Immune system	09150 Organismal Systems	36	-0.308586	-2.20941	0.00199203	0.00516886
ko04014	Ras signaling pathway	09132 Signal transduction	09130 Environmental Information Processing	139	-0.160212	-2.20756	0	0.00518563
ko05206	MicroRNAs in cancer	09161 Cancer: overview	09160 Human Diseases	133	-0.162597	-2.19961	0.00204082	0.00539101
ko04350	TGF-beta signaling pathway	09132 Signal transduction	09130 Environmental Information Processing	43	-0.285372	-2.19107	0.00200401	0.00569928
ko01007	Amino acid related enzymes [BR:ko01007]	09181 Protein families: metabolism	09180 Brite Hierarchies	82	-0.200935	-2.19078	0.00408163	0.00561669
ko04658	Th1 and Th2 cell differentiation	09151 Immune system	09150 Organismal Systems	35	-0.303012	-2.18452	0.00205761	0.00582484
ko04936	Alcoholic liver disease	09167 Endocrine and metabolic disease	09160 Human Diseases	115	-0.174689	-2.17011	0.0063425	0.00621308
ko04340	Hedgehog signaling pathway	09132 Signal transduction	09130 Environmental Information Processing	40	-0.287452	-2.16956	0	0.00616143
ko03015	mRNA surveillance pathway	09122 Translation	09120 Genetic Information Processing	99	-0.184217	-2.14642	0.00392157	0.00721605
ko04392	Hippo signaling pathway - multiple species	09132 Signal transduction	09130 Environmental Information Processing	20	-0.393119	-2.13871	0	0.00752436
ko04611	Platelet activation	09151 Immune system	09150 Organismal Systems	76	-0.211431	-2.13239	0	0.00772523
ko05220	Chronic myeloid leukemia	09162 Cancer: specific types	09160 Human Diseases	61	-0.229553	-2.12646	0.002	0.00795182
ko05130	Pathogenic Escherichia coli infection	09171 Infectious disease: bacterial	09160 Human Diseases	135	-0.155556	-2.12226	0.00408998	0.00799314
ko04010	MAPK signaling pathway	09132 Signal transduction	09130 Environmental Information Processing	164	-0.140809	-2.1028	0.00201613	0.00880954
ko05231	Choline metabolism in cancer	09161 Cancer: overview	09160 Human Diseases	88	-0.193421	-2.08648	0	0.00972976
ko05212	Pancreatic cancer	09162 Cancer: specific types	09160 Human Diseases	55	-0.238046	-2.07994	0.00203252	0.00993879
ko04650	Natural killer cell mediated cytotoxicity	09151 Immune system	09150 Organismal Systems	39	-0.28338	-2.07043	0	0.0104113
ko04668	TNF signaling pathway	09132 Signal transduction	09130 Environmental Information Processing	68	-0.211559	-2.06793	0.00200401	0.0105457
ko04928	Parathyroid hormone synthesis, secretion and action	09152 Endocrine system	09150 Organismal Systems	51	-0.24245	-2.03661	0	0.0125749
ko05132	Salmonella infection	09171 Infectious disease: bacterial	09160 Human Diseases	183	-0.129173	-2.02611	0.0039604	0.0132744
ko04070	Phosphatidylinositol signaling system	09132 Signal transduction	09130 Environmental Information Processing	77	-0.193519	-1.99418	0.00607287	0.0158146
ko04091	Lectins [BR:ko04091]	09183 Protein families: signaling and cellular processes	09180 Brite Hierarchies	15	-0.41656	-1.98705	0.00420168	0.0162589
ko05161	Hepatitis B	09172 Infectious disease: viral	09160 Human Diseases	103	-0.170296	-1.97845	0.0040568	0.01686
ko00604	Glycosphingolipid biosynthesis - ganglio series	09107 Glycan biosynthesis and metabolism	09100 Metabolism	6	-0.64459	-1.97574	0	0.0169638
ko05160	Hepatitis C	09172 Infectious disease: viral	09160 Human Diseases	83	-0.184371	-1.96955	0.0040404	0.0174628
ko05221	Acute myeloid leukemia	09162 Cancer: specific types	09160 Human Diseases	51	-0.233638	-1.96502	0.0136986	0.0177727
ko05213	Endometrial cancer	09162 Cancer: specific types	09160 Human Diseases	45	-0.246795	-1.96115	0.00408998	0.0178949
ko04361	Axon regeneration	09158 Development and regeneration	09150 Organismal Systems	101	-0.164468	-1.95208	0.0123457	0.0185819
ko05165	Human papillomavirus infection	09172 Infectious disease: viral	09160 Human Diseases	223	-0.112298	-1.9464	0.00392157	0.0189208
ko05235	PD-L1 expression and PD-1 checkpoint pathway in cancer	09161 Cancer: overview	09160 Human Diseases	57	-0.217022	-1.93741	0.00408998	0.0199501
ko05142	Chagas disease	09174 Infectious disease: parasitic	09160 Human Diseases	59	-0.214954	-1.92928	0.0139442	0.0207292
ko04390	Hippo signaling pathway	09132 Signal transduction	09130 Environmental Information Processing	89	-0.174785	-1.92812	0.0123457	0.0206078
ko04111	Cell cycle - yeast	09143 Cell growth and death	09140 Cellular Processes	92	-0.1707	-1.92265	0.002079	0.0210815
ko04370	VEGF signaling pathway	09132 Signal transduction	09130 Environmental Information Processing	36	-0.266231	-1.89498	0.016	0.024639
ko04011	MAPK signaling pathway - yeast	09132 Signal transduction	09130 Environmental Information Processing	29	-0.28961	-1.89266	0.00782779	0.0248049
ko00510	N-Glycan biosynthesis	09107 Glycan biosynthesis and metabolism	09100 Metabolism	51	-0.221837	-1.8922	0.010142	0.0246075
ko04068	FoxO signaling pathway	09132 Signal transduction	09130 Environmental Information Processing	95	-0.166981	-1.89025	0.0138067	0.0246248
ko04330	Notch signaling pathway	09132 Signal transduction	09130 Environmental Information Processing	34	-0.264199	-1.8819	0.00749064	0.0254617
ko04150	mTOR signaling pathway	09132 Signal transduction	09130 Environmental Information Processing	134	-0.138471	-1.88118	0.00568182	0.0253859
ko05210	Colorectal cancer	09162 Cancer: specific types	09160 Human Diseases	55	-0.218084	-1.87785	0.0119522	0.0256749
ko04670	Leukocyte transendothelial migration	09151 Immune system	09150 Organismal Systems	58	-0.209076	-1.87684	0.00785855	0.0255841
ko04910	Insulin signaling pathway	09152 Endocrine system	09150 Organismal Systems	141	-0.136098	-1.86795	0.00998004	0.0267838
ko04152	AMPK signaling pathway	09132 Signal transduction	09130 Environmental Information Processing	119	-0.146678	-1.85999	0.00970874	0.0278876
ko05215	Prostate cancer	09162 Cancer: specific types	09160 Human Diseases	70	-0.188304	-1.85729	0	0.0280549
ko04613	Neutrophil extracellular trap formation	09151 Immune system	09150 Organismal Systems	71	-0.181746	-1.83249	0.0151515	0.0317664
ko04625	C-type lectin receptor signaling pathway	09151 Immune system	09150 Organismal Systems	64	-0.194413	-1.82311	0.0123967	0.0329915
ko04624	Toll and Imd signaling pathway	09151 Immune system	09150 Organismal Systems	96	-0.161749	-1.8199	0.0125261	0.0333069
ko04110	Cell cycle	09143 Cell growth and death	09140 Cellular Processes	115	-0.142464	-1.81828	0.0162933	0.0333107
ko04730	Long-term depression	09156 Nervous system	09150 Organismal Systems	33	-0.257352	-1.81263	0.0101626	0.0338369
ko05218	Melanoma	09162 Cancer: specific types	09160 Human Diseases	31	-0.273221	-1.80755	0.0221774	0.0344742
ko05223	Non-small cell lung cancer	09162 Cancer: specific types	09160 Human Diseases	38	-0.250368	-1.79932	0.00773694	0.0358068
ko05418	Fluid shear stress and atherosclerosis	09166 Cardiovascular disease	09160 Human Diseases	100	-0.153406	-1.78284	0.0128913	0.0390259
ko05140	Leishmaniasis	09174 Infectious disease: parasitic	09160 Human Diseases	41	-0.234275	-1.7816	0.0260521	0.0389902
ko05216	Thyroid cancer	09162 Cancer: specific types	09160 Human Diseases	17	-0.354703	-1.75389	0.0218688	0.0445382
ko04113	Meiosis - yeast	09143 Cell growth and death	09140 Cellular Processes	80	-0.167727	-1.74838	0.0166667	0.0453868
ko04920	Adipocytokine signaling pathway	09152 Endocrine system	09150 Organismal Systems	50	-0.208645	-1.72831	0.0235756	0.0499333
ko00512	Mucin type O-glycan biosynthesis	09107 Glycan biosynthesis and metabolism	09100 Metabolism	14	-0.380968	-1.72819	0.01417	0.0495833
ko04270	Vascular smooth muscle contraction	09153 Circulatory system	09150 Organismal Systems	79	-0.162294	-1.70732	0.0299401	0.0544735
ko04520	Adherens junction	09144 Cellular community - eukaryotes	09140 Cellular Processes	56	-0.192716	-1.70338	0.0361905	0.0551166
ko02010	ABC transporters	09131 Membrane transport	09130 Environmental Information Processing	53	-0.199074	-1.69825	0.039604	0.0560229
ko05219	Bladder cancer	09162 Cancer: specific types	09160 Human Diseases	20	-0.313536	-1.69601	0.0288066	0.0561689
ko04720	Long-term potentiation	09156 Nervous system	09150 Organismal Systems	44	-0.212076	-1.69426	0.0323887	0.0561815
ko04137	Mitophagy - animal	09141 Transport and catabolism	09140 Cellular Processes	51	-0.199735	-1.6903	0.0327553	0.0569617
ko04927	Cortisol synthesis and secretion	09152 Endocrine system	09150 Organismal Systems	40	-0.227029	-1.68834	0.0382166	0.0570187
ko04621	NOD-like receptor signaling pathway	09151 Immune system	09150 Organismal Systems	71	-0.168024	-1.68536	0.0239521	0.0573475
ko00900	Terpenoid backbone biosynthesis	09109 Metabolism of terpenoids and polyketides	09100 Metabolism	31	-0.252148	-1.6764	0.0339623	0.0593757
ko05224	Breast cancer	09162 Cancer: specific types	09160 Human Diseases	75	-0.16542	-1.67026	0.0464217	0.0607245
ko04310	Wnt signaling pathway	09132 Signal transduction	09130 Environmental Information Processing	89	-0.150106	-1.6702	0.0282258	0.0602735
ko03110	Chaperones and folding catalysts [BR:ko03110]	09182 Protein families: genetic information processing	09180 Brite Hierarchies	206	-0.0990029	-1.66656	0.0203252	0.0610382
ko03022	Basal transcription factors	09121 Transcription	09120 Genetic Information Processing	43	-0.216134	-1.6647	0.0337302	0.061213
ko05202	Transcriptional misregulation in cancer	09161 Cancer: overview	09160 Human Diseases	91	-0.148851	-1.66069	0.0359408	0.0618965
ko05214	Glioma	09162 Cancer: specific types	09160 Human Diseases	47	-0.204614	-1.64215	0.0275591	0.0676712
ko01523	Antifolate resistance	09176 Drug resistance: antineoplastic	09160 Human Diseases	42	-0.210269	-1.6369	0.0363289	0.0689085
ko04728	Dopaminergic synapse	09156 Nervous system	09150 Organismal Systems	74	-0.162726	-1.63161	0.0244361	0.0704414
ko05205	Proteoglycans in cancer	09161 Cancer: overview	09160 Human Diseases	156	-0.113175	-1.6304	0.0246407	0.0703322
ko04750	Inflammatory mediator regulation of TRP channels	09157 Sensory system	09150 Organismal Systems	57	-0.178041	-1.61895	0.0353635	0.0741618
ko04725	Cholinergic synapse	09156 Nervous system	09150 Organismal Systems	65	-0.167481	-1.60975	0.0488798	0.0769767
ko03020	RNA polymerase	09121 Transcription	09120 Genetic Information Processing	68	-0.166912	-1.60814	0.0449898	0.0769886
ko00603	Glycosphingolipid biosynthesis - globo and isoglobo series	09107 Glycan biosynthesis and metabolism	09100 Metabolism	10	-0.42595	-1.60431	0.0464646	0.0778532
ko04912	GnRH signaling pathway	09152 Endocrine system	09150 Organismal Systems	65	-0.171213	-1.59175	0.0466102	0.0817742
ko04360	Axon guidance	09158 Development and regeneration	09150 Organismal Systems	136	-0.116276	-1.58094	0.0450098	0.0855097
ko04934	Cushing syndrome	09167 Endocrine and metabolic disease	09160 Human Diseases	94	-0.138583	-1.57195	0.0394191	0.0881863
ko05417	Lipid and atherosclerosis	09166 Cardiovascular disease	09160 Human Diseases	135	-0.111701	-1.54797	0.0487805	0.0981816
ko03440	Homologous recombination	09124 Replication and repair	09120 Genetic Information Processing	38	-0.206946	-1.51081	0.0486815	0.112188
ko00190	Oxidative phosphorylation	09102 Energy metabolism	09100 Metabolism	150	0.459807	6.48206	0	0
ko03011	Ribosome [BR:ko03011]	09182 Protein families: genetic information processing	09180 Brite Hierarchies	176	0.364554	5.62623	0	0
ko03010	Ribosome	09122 Translation	09120 Genetic Information Processing	136	0.398123	5.47066	0	0
ko05171	Coronavirus disease - COVID-19	09172 Infectious disease: viral	09160 Human Diseases	144	0.31338	4.34277	0	0
ko05415	Diabetic cardiomyopathy	09166 Cardiovascular disease	09160 Human Diseases	200	0.249761	4.12656	0	0
ko04932	Non-alcoholic fatty liver disease	09167 Endocrine and metabolic disease	09160 Human Diseases	160	0.241598	3.60196	0	0
ko05208	Chemical carcinogenesis - reactive oxygen species	09161 Cancer: overview	09160 Human Diseases	232	0.198813	3.46177	0	0
ko04260	Cardiac muscle contraction	09153 Circulatory system	09150 Organismal Systems	77	0.339585	3.42492	0	0
ko04714	Thermogenesis	09159 Environmental adaptation	09150 Organismal Systems	223	0.195291	3.35868	0	0
ko00052	Galactose metabolism	09101 Carbohydrate metabolism	09100 Metabolism	60	0.340485	3.06616	0	0
ko05016	Huntington disease	09164 Neurodegenerative disease	09160 Human Diseases	349	0.139844	3.03325	0	0
ko00983	Drug metabolism - other enzymes	09111 Xenobiotics biodegradation and metabolism	09100 Metabolism	112	0.233285	2.88835	0	6.5768e-05
ko00040	Pentose and glucuronate interconversions	09101 Carbohydrate metabolism	09100 Metabolism	68	0.29008	2.81467	0	0.000118312
ko05204	Chemical carcinogenesis - DNA adducts	09161 Cancer: overview	09160 Human Diseases	52	0.311998	2.72278	0	0.000430514
ko00020	Citrate cycle (TCA cycle)	09101 Carbohydrate metabolism	09100 Metabolism	52	0.305087	2.705	0	0.000452442
ko00980	Metabolism of xenobiotics by cytochrome P450	09111 Xenobiotics biodegradation and metabolism	09100 Metabolism	56	0.299656	2.6744	0	0.000519814
ko00910	Nitrogen metabolism	09102 Energy metabolism	09100 Metabolism	19	0.509244	2.65089	0	0.000622186
ko03029	Mitochondrial biogenesis [BR:ko03029]	09182 Protein families: genetic information processing	09180 Brite Hierarchies	367	0.118489	2.64607	0	0.000628839
ko05020	Prion disease	09164 Neurodegenerative disease	09160 Human Diseases	259	0.140725	2.58	0	0.000907642
ko00480	Glutathione metabolism	09106 Metabolism of other amino acids	09100 Metabolism	75	0.256421	2.55724	0	0.000899356
ko00982	Drug metabolism - cytochrome P450	09111 Xenobiotics biodegradation and metabolism	09100 Metabolism	50	0.298873	2.48932	0	0.00124666
ko04966	Collecting duct acid secretion	09155 Excretory system	09150 Organismal Systems	18	0.474306	2.40564	0	0.00243448
ko04723	Retrograde endocannabinoid signaling	09156 Nervous system	09150 Organismal Systems	94	0.212313	2.34683	0	0.00330878
ko05012	Parkinson disease	09164 Neurodegenerative disease	09160 Human Diseases	277	0.115033	2.24551	0.00198807	0.00627739
ko00710	Carbon fixation in photosynthetic organisms	09102 Energy metabolism	09100 Metabolism	34	0.318272	2.22621	0	0.00688364
ko04640	Hematopoietic cell lineage	09151 Immune system	09150 Organismal Systems	26	0.362988	2.21192	0.00194553	0.00741603
ko00620	Pyruvate metabolism	09101 Carbohydrate metabolism	09100 Metabolism	57	0.247457	2.18024	0.00200401	0.00870665
ko05022	Pathways of neurodegeneration - multiple diseases	09164 Neurodegenerative disease	09160 Human Diseases	455	0.0893829	2.17402	0.00413223	0.00883052
ko04972	Pancreatic secretion	09154 Digestive system	09150 Organismal Systems	130	0.162907	2.17275	0.00613497	0.00857686
ko05323	Rheumatoid arthritis	09163 Immune disease	09160 Human Diseases	29	0.344092	2.17161	0	0.00831727
ko00053	Ascorbate and aldarate metabolism	09101 Carbohydrate metabolism	09100 Metabolism	49	0.260693	2.13595	0	0.0103601
ko05110	Vibrio cholerae infection	09171 Infectious disease: bacterial	09160 Human Diseases	46	0.263353	2.12125	0	0.0109494
ko05014	Amyotrophic lateral sclerosis	09164 Neurodegenerative disease	09160 Human Diseases	388	0.0941337	2.09702	0	0.0123171
ko00220	Arginine biosynthesis	09105 Amino acid metabolism	09100 Metabolism	34	0.296074	2.05784	0.0018622	0.0155342
ko04974	Protein digestion and absorption	09154 Digestive system	09150 Organismal Systems	116	0.15996	2.04168	0	0.0167085
ko03018	RNA degradation	09123 Folding, sorting and degradation	09120 Genetic Information Processing	77	0.195988	2.04001	0.00580271	0.0163695
ko04812	Cytoskeleton proteins [BR:ko04812]	09183 Protein families: signaling and cellular processes	09180 Brite Hierarchies	359	0.0907688	1.9762	0.00804829	0.0233362
ko05207	Chemical carcinogenesis - receptor activation	09161 Cancer: overview	09160 Human Diseases	144	0.141474	1.96339	0.0021097	0.0247628
ko00140	Steroid hormone biosynthesis	09103 Lipid metabolism	09100 Metabolism	35	0.276906	1.95968	0.0119522	0.0245133
ko00730	Thiamine metabolism	09108 Metabolism of cofactors and vitamins	09100 Metabolism	19	0.382798	1.94479	0.00383877	0.0261782
ko01002	Peptidases and inhibitors [BR:ko01002]	09181 Protein families: metabolism	09180 Brite Hierarchies	479	0.0763034	1.94427	0.00792079	0.0255923
ko05225	Hepatocellular carcinoma	09162 Cancer: specific types	09160 Human Diseases	106	0.159716	1.93571	0.0139442	0.0263528
ko00010	Glycolysis / Gluconeogenesis	09101 Carbohydrate metabolism	09100 Metabolism	61	0.205566	1.86298	0.00984252	0.0393518
ko00240	Pyrimidine metabolism	09104 Nucleotide metabolism	09100 Metabolism	50	0.22092	1.85556	0.0143149	0.0402928
ko05168	Herpes simplex virus 1 infection	09172 Infectious disease: viral	09160 Human Diseases	150	0.127136	1.84586	0.00811359	0.0415275
ko04614	Renin-angiotensin system	09152 Endocrine system	09150 Organismal Systems	36	0.2576	1.84581	0.0100806	0.0406247
ko00590	Arachidonic acid metabolism	09103 Lipid metabolism	09100 Metabolism	26	0.297095	1.80606	0.014	0.0496067
ko05226	Gastric cancer	09162 Cancer: specific types	09160 Human Diseases	94	0.159443	1.79227	0.00795229	0.0523038
ko00199	Cytochrome P450 [BR:ko00199]	09181 Protein families: metabolism	09180 Brite Hierarchies	78	0.173381	1.73701	0.0136719	0.0691978
ko05010	Alzheimer disease	09164 Neurodegenerative disease	09160 Human Diseases	370	0.0757304	1.67126	0.0309478	0.0955248
ko04721	Synaptic vesicle cycle	09156 Nervous system	09150 Organismal Systems	91	0.148419	1.65312	0.0260521	0.102738
ko04973	Carbohydrate digestion and absorption	09154 Digestive system	09150 Organismal Systems	55	0.191623	1.64285	0.0323232	0.106646
ko00500	Starch and sucrose metabolism	09101 Carbohydrate metabolism	09100 Metabolism	33	0.237872	1.64008	0.0376238	0.106059
ko03460	Fanconi anemia pathway	09124 Replication and repair	09120 Genetic Information Processing	42	0.213891	1.63875	0.0362903	0.104665
ko00310	Lysine degradation	09105 Amino acid metabolism	09100 Metabolism	93	0.136962	1.57298	0.0451866	0.142741
ko04040	Ion channels [BR:ko04040]	09183 Protein families: signaling and cellular processes	09180 Brite Hierarchies	205	0.0949168	1.55611	0.0450098	0.14853
ko00290	Valine, leucine and isoleucine biosynthesis	09105 Amino acid metabolism	09100 Metabolism	7	0.49186	1.55562	0.0469388	0.146198
ko04964	Proximal tubule bicarbonate reclamation	09155 Excretory system	09150 Organismal Systems	23	0.265467	1.54736	0.0393375	0.146904
ko04080	Neuroactive ligand-receptor interaction	09133 Signaling molecules and interaction	09130 Environmental Information Processing	121	0.119323	1.51956	0.0481696	0.160642

## Sheet: Supplementary Table S4
ID	Description	Ontology	Gene NO.	ES	NES	NOM p-val	FDR q-val
GO:0004190	aspartic-type endopeptidase activity	molecular_function	319	-0.194567	-4.02327	0	0
GO:0005525	GTP binding	molecular_function	354	-0.146707	-3.13607	0	0
GO:0015031	protein transport	biological_process	78	-0.287775	-3.02391	0	0
GO:0004674	protein serine/threonine kinase activity	molecular_function	119	-0.222824	-2.91187	0	0.000281
GO:0004672	protein kinase activity	molecular_function	376	-0.128399	-2.82911	0	0.000663
GO:0070403	NAD+ binding	molecular_function	41	-0.353258	-2.69769	0	0.00183013
GO:0019731	antibacterial humoral response	biological_process	21	-0.484059	-2.67771	0	0.0018815
GO:0003779	actin binding	molecular_function	295	-0.129011	-2.66429	0	0.00164631
GO:0003924	GTPase activity	molecular_function	297	-0.13188	-2.63159	0	0.00218781
GO:0016887	ATP hydrolysis activity	molecular_function	245	-0.145897	-2.60183	0	0.00251692
GO:0006511	ubiquitin-dependent protein catabolic process	biological_process	72	-0.255199	-2.56623	0	0.00278043
GO:0005543	phospholipid binding	molecular_function	11	-0.627545	-2.52279	0	0.00327343
GO:0004386	helicase activity	molecular_function	83	-0.234048	-2.47054	0	0.00529316
GO:0005794	Golgi apparatus	cellular_component	189	-0.149313	-2.4262	0	0.00638849
GO:0030176	integral component of endoplasmic reticulum membrane	cellular_component	86	-0.217677	-2.37718	0.00195695	0.00980925
GO:0035556	intracellular signal transduction	biological_process	134	-0.171588	-2.27384	0	0.0221916
GO:0051225	spindle assembly	biological_process	93	-0.190525	-2.21189	0.00394477	0.0343104
GO:0004715	non-membrane spanning protein tyrosine kinase activity	molecular_function	16	-0.443243	-2.19887	0	0.035908
GO:0032212	positive regulation of telomere maintenance via telomerase	biological_process	91	-0.195609	-2.19652	0	0.0349386
GO:0007010	cytoskeleton organization	biological_process	8	-0.623574	-2.17039	0.00399202	0.0406957
GO:0006886	intracellular protein transport	biological_process	194	-0.134765	-2.16056	0	0.0407857
GO:0000139	Golgi membrane	cellular_component	61	-0.233759	-2.15588	0.00386847	0.0404676
GO:0003950	NAD+ ADP-ribosyltransferase activity	molecular_function	116	-0.167635	-2.12202	0	0.0502376
GO:0043161	proteasome-mediated ubiquitin-dependent protein catabolic process	biological_process	8	-0.610094	-2.10422	0	0.0547757
GO:0016485	protein processing	biological_process	15	-0.44652	-2.10279	0	0.0531989
GO:0005777	peroxisome	cellular_component	70	-0.210655	-2.09499	0.004158	0.05374
GO:0003682	chromatin binding	molecular_function	12	-0.506338	-2.09042	0.00400802	0.0540023
GO:0004519	endonuclease activity	molecular_function	316	-0.0989026	-2.08843	0.00194932	0.0525828
GO:0006564	L-serine biosynthetic process	biological_process	3	-0.923934	-2.06499	0	0.0597452
GO:0005764	lysosome	cellular_component	6	-0.670369	-2.04061	0.00195312	0.0693331
GO:0005785	signal recognition particle receptor complex	cellular_component	5	-0.736832	-2.03424	0.00205761	0.0701224
GO:0006108	malate metabolic process	biological_process	47	-0.251108	-2.02801	0.00607288	0.0709247
GO:0004298	threonine-type endopeptidase activity	molecular_function	19	-0.391124	-2.01237	0.00412371	0.076428
GO:0006357	regulation of transcription by RNA polymerase II	biological_process	208	-0.118962	-1.98922	0.00422833	0.0875284
GO:0030154	cell differentiation	biological_process	8	-0.561239	-1.98827	0.00203252	0.0855863
GO:0000813	ESCRT I complex	cellular_component	6	-0.666394	-1.98656	0.0040568	0.0842627
GO:0030060	L-malate dehydrogenase activity	molecular_function	46	-0.241369	-1.96303	0.00587084	0.0976731
GO:0005856	cytoskeleton	cellular_component	63	-0.210112	-1.95329	0.0180361	0.101734
GO:0004571	mannosyl-oligosaccharide 1,2-alpha-mannosidase activity	molecular_function	5	-0.704517	-1.95329	0.00806452	0.0991259
GO:0005730	nucleolus	cellular_component	46	-0.24162	-1.93609	0.0102249	0.109766
GO:0006486	protein glycosylation	biological_process	229	-0.10926	-1.92214	0.00775194	0.116966
GO:0006783	heme biosynthetic process	biological_process	142	-0.138145	-1.91923	0.0191939	0.116075
GO:0042555	MCM complex	cellular_component	13	-0.42745	-1.9046	0.00209644	0.124783
GO:0008138	protein tyrosine/serine/threonine phosphatase activity	molecular_function	111	-0.155625	-1.90033	0.00796813	0.12486
GO:0004325	ferrochelatase activity	molecular_function	142	-0.138145	-1.89866	0.010101	0.123367
GO:0006801	superoxide metabolic process	biological_process	178	-0.121452	-1.89518	0.00613497	0.123327
GO:0005882	intermediate filament	cellular_component	4	-0.734688	-1.88917	0.01002	0.125716
GO:0008191	metalloendopeptidase inhibitor activity	molecular_function	3	-0.840068	-1.85293	0.00608519	0.155257
GO:0051302	regulation of cell division	biological_process	4	-0.738773	-1.84077	0.0209924	0.164439
GO:0016740	transferase activity	molecular_function	210	-0.112153	-1.82833	0.0221774	0.174761
GO:0005213	structural constituent of egg chorion	molecular_function	38	-0.247408	-1.82094	0.0117878	0.180423
GO:0008536	small GTPase binding	molecular_function	24	-0.308815	-1.81889	0.0139165	0.17919
GO:0004648	O-phospho-L-serine:2-oxoglutarate aminotransferase activity	molecular_function	2	-0.971773	-1.81713	0	0.178028
GO:0008324	cation transmembrane transporter activity	molecular_function	26	-0.296149	-1.81322	0.012024	0.179249
GO:0007304	chorion-containing eggshell formation	biological_process	38	-0.247408	-1.81248	0.0125	0.176824
GO:0008540	proteasome regulatory particle, base subcomplex	cellular_component	5	-0.652292	-1.8049	0.0209644	0.18329
GO:0042176	regulation of protein catabolic process	biological_process	3	-0.823689	-1.80481	0.0200803	0.18017
GO:0000502	proteasome complex	cellular_component	21	-0.326843	-1.79888	0.00972763	0.185125
GO:0005887	integral component of plasma membrane	cellular_component	65	-0.186255	-1.78951	0.0180723	0.194112
GO:0031461	cullin-RING ubiquitin ligase complex	cellular_component	8	-0.510759	-1.77805	0.0103093	0.207197
GO:0004722	protein serine/threonine phosphatase activity	molecular_function	41	-0.232785	-1.77596	0.00787402	0.207142
GO:0016570	histone modification	biological_process	4	-0.704788	-1.77572	0.0150659	0.204132
GO:0045454	cell redox homeostasis	biological_process	78	-0.172894	-1.7715	0.0320641	0.206553
GO:0009311	oligosaccharide metabolic process	biological_process	3	-0.789147	-1.75546	0.0230126	0.227698
GO:0004573	Glc3Man9GlcNAc2 oligosaccharide glucosidase activity	molecular_function	3	-0.789147	-1.74469	0.02	0.241382
GO:0005681	spliceosomal complex	cellular_component	25	-0.298222	-1.74285	0.0204082	0.240775
GO:0016757	glycosyltransferase activity	molecular_function	223	-0.103377	-1.74067	0.0163599	0.240913
GO:0003729	mRNA binding	molecular_function	25	-0.288762	-1.73181	0.0146138	0.24831
GO:0016592	mediator complex	cellular_component	113	-0.14039	-1.73142	0.0228571	0.245448
GO:0005840	ribosome	cellular_component	148	0.303489	4.31665	0	0
GO:0003735	structural constituent of ribosome	molecular_function	181	0.243084	3.79704	0	0
GO:0006412	translation	biological_process	157	0.239559	3.51942	0	0
GO:0003777	microtubule motor activity	molecular_function	90	0.271575	2.99206	0	0.000445742
GO:0015986	ATP synthesis coupled proton transport	biological_process	18	0.591849	2.99095	0	0.000356593
GO:0030286	dynein complex	cellular_component	33	0.432782	2.9507	0	0.000297161
GO:0007018	microtubule-based movement	biological_process	85	0.268246	2.88156	0	0.000254709
GO:0005858	axonemal dynein complex	cellular_component	13	0.66144	2.85855	0	0.000338487
GO:0005743	mitochondrial inner membrane	cellular_component	61	0.309446	2.81313	0	0.000300877
GO:0070286	axonemal dynein complex assembly	biological_process	12	0.643956	2.69532	0	0.00100011
GO:0031514	motile cilium	cellular_component	15	0.571775	2.68753	0	0.00090919
GO:0008137	NADH dehydrogenase (ubiquinone) activity	molecular_function	20	0.490131	2.65516	0	0.00105855
GO:0015078	proton transmembrane transporter activity	molecular_function	20	0.485461	2.60941	0	0.00161277
GO:0004129	cytochrome-c oxidase activity	molecular_function	21	0.473975	2.57232	0	0.00221745
GO:0005739	mitochondrion	cellular_component	133	0.186313	2.56618	0	0.00218967
GO:0006099	tricarboxylic acid cycle	biological_process	34	0.353404	2.51198	0	0.00296236
GO:0005576	extracellular region	cellular_component	396	0.104727	2.4284	0	0.00460685
GO:0005549	odorant binding	molecular_function	213	0.141431	2.41963	0.0020202	0.00470685
GO:0008033	tRNA processing	biological_process	26	0.37943	2.34686	0	0.00828031
GO:0004984	olfactory receptor activity	molecular_function	161	0.157394	2.32177	0	0.00996515
GO:0004181	metallocarboxypeptidase activity	molecular_function	48	0.273686	2.22142	0	0.0201409
GO:0000276	mitochondrial proton-transporting ATP synthase complex, coupling factor F(o)	cellular_component	8	0.647201	2.21074	0	0.0213692
GO:0046933	proton-transporting ATP synthase activity, rotational mechanism	molecular_function	13	0.499729	2.18847	0	0.0241353
GO:0030158	protein xylosyltransferase activity	molecular_function	12	0.525215	2.18108	0	0.0245704
GO:0052689	carboxylic ester hydrolase activity	molecular_function	49	0.256362	2.16922	0	0.025886
GO:0046983	protein dimerization activity	molecular_function	326	0.102279	2.15637	0	0.0274512
GO:0045261	proton-transporting ATP synthase complex, catalytic core F(1)	cellular_component	6	0.711006	2.13467	0.00429185	0.0318045
GO:0005328	neurotransmitter:sodium symporter activity	molecular_function	40	0.286254	2.11583	0	0.0349723
GO:0061617	MICOS complex	cellular_component	8	0.583013	2.08497	0.00592885	0.0425699
GO:0008080	N-acetyltransferase activity	molecular_function	29	0.318478	2.05373	0.00589391	0.0511406
GO:0004743	pyruvate kinase activity	molecular_function	7	0.624231	2.05124	0.002079	0.0503416
GO:0006024	glycosaminoglycan biosynthetic process	biological_process	13	0.461101	2.04085	0.00195695	0.0524059
GO:0007517	muscle organ development	biological_process	4	0.792371	2.02925	0.00210526	0.055069
GO:0030955	potassium ion binding	molecular_function	7	0.624231	2.00966	0.00545455	0.0620218
GO:0045211	postsynaptic membrane	cellular_component	34	0.288186	1.97434	0.0121704	0.077771
GO:0003341	cilium movement	biological_process	21	0.357284	1.94924	0.00193424	0.0899854
GO:0033179	proton-transporting V-type ATPase, V0 domain	cellular_component	7	0.585253	1.94825	0.00798403	0.0882435
GO:0004177	aminopeptidase activity	molecular_function	80	0.177628	1.89087	0.00409836	0.126682
GO:0006120	mitochondrial electron transport, NADH to ubiquinone	biological_process	6	0.598009	1.87866	0.011215	0.133769
GO:0022848	acetylcholine-gated cation-selective channel activity	molecular_function	10	0.482643	1.87646	0.012474	0.132292
GO:0070469	respirasome	cellular_component	12	0.440089	1.84877	0.0204918	0.153321
GO:0043565	sequence-specific DNA binding	molecular_function	225	0.107027	1.84591	0.00816326	0.152669
GO:0019346	transsulfuration	biological_process	5	0.64776	1.81269	0.00395257	0.18595
GO:0002949	tRNA threonylcarbamoyladenosine modification	biological_process	5	0.635465	1.80626	0.0143149	0.190057
GO:0016791	phosphatase activity	molecular_function	18	0.361488	1.8029	0.00806452	0.190522
GO:0035194	post-transcriptional gene silencing by RNA	biological_process	5	0.636543	1.7902	0.0185529	0.20359
GO:0061711	N(6)-L-threonylcarbamoyladenine synthase activity	molecular_function	5	0.635465	1.78974	0.0124224	0.200017
GO:0034386	4-aminobutyrate:2-oxoglutarate transaminase activity	molecular_function	3	0.787699	1.76324	0.0231214	0.238801
GO:0009448	gamma-aminobutyric acid metabolic process	biological_process	3	0.787699	1.76304	0.0240481	0.234373
GO:0031314	extrinsic component of mitochondrial inner membrane	cellular_component	7	0.534658	1.76093	0.0160966	0.23306
GO:0019310	inositol catabolic process	biological_process	2	0.939276	1.75773	0.0019685	0.233525

## Sheet: Supplementary Table S5
ID	Description	second_category	first_category	Gene NO.	ES	NES	NOM p-val	FDR q-val
ko04121	Ubiquitin system [BR:ko04121]	09182 Protein families: genetic information processing	09180 Brite Hierarchies	480	-0.152169	-3.90902	0	0
ko04031	GTP-binding proteins [BR:ko04031]	09183 Protein families: signaling and cellular processes	09180 Brite Hierarchies	88	-0.263584	-2.96715	0	0
ko01001	Protein kinases [BR:ko01001]	09181 Protein families: metabolism	09180 Brite Hierarchies	328	-0.141124	-2.93963	0	0.000298954
ko03400	DNA repair and recombination proteins [BR:ko03400]	09182 Protein families: genetic information processing	09180 Brite Hierarchies	307	-0.14388	-2.90687	0	0.000224215
ko03009	Ribosome biogenesis [BR:ko03009]	09182 Protein families: genetic information processing	09180 Brite Hierarchies	266	-0.147196	-2.81141	0	0.000364557
ko03041	Spliceosome [BR:ko03041]	09182 Protein families: genetic information processing	09180 Brite Hierarchies	383	-0.12238	-2.767	0	0.000303798
ko03021	Transcription machinery [BR:ko03021]	09182 Protein families: genetic information processing	09180 Brite Hierarchies	276	-0.147889	-2.75947	0	0.000260398
ko04140	Autophagy - animal	09141 Transport and catabolism	09140 Cellular Processes	135	-0.197227	-2.68118	0	0.00069315
ko05131	Shigellosis	09171 Infectious disease: bacterial	09160 Human Diseases	176	-0.168307	-2.57903	0	0.00126145
ko03029	Mitochondrial biogenesis [BR:ko03029]	09182 Protein families: genetic information processing	09180 Brite Hierarchies	367	-0.116901	-2.52222	0	0.00177487
ko05169	Epstein-Barr virus infection	09172 Infectious disease: viral	09160 Human Diseases	105	-0.202652	-2.46648	0	0.00328504
ko03008	Ribosome biogenesis in eukaryotes	09122 Translation	09120 Genetic Information Processing	79	-0.228293	-2.42826	0	0.00408862
ko03016	Transfer RNA biogenesis [BR:ko03016]	09182 Protein families: genetic information processing	09180 Brite Hierarchies	233	-0.136681	-2.42742	0	0.00377411
ko05135	Yersinia infection	09171 Infectious disease: bacterial	09160 Human Diseases	107	-0.194698	-2.37691	0	0.00530555
ko05167	Kaposi sarcoma-associated herpesvirus infection	09172 Infectious disease: viral	09160 Human Diseases	103	-0.190934	-2.27418	0.00205761	0.0108595
ko03015	mRNA surveillance pathway	09122 Translation	09120 Genetic Information Processing	99	-0.193902	-2.25246	0.00194175	0.0114597
ko04120	Ubiquitin mediated proteolysis	09123 Folding, sorting and degradation	09120 Genetic Information Processing	117	-0.18152	-2.25096	0	0.0109443
ko05170	Human immunodeficiency virus 1 infection	09172 Infectious disease: viral	09160 Human Diseases	129	-0.168432	-2.23627	0.00207469	0.0112092
ko04710	Circadian rhythm	09159 Environmental adaptation	09150 Organismal Systems	17	-0.451992	-2.22891	0.0019305	0.0118056
ko03050	Proteasome	09123 Folding, sorting and degradation	09120 Genetic Information Processing	46	-0.273335	-2.1773	0.00199203	0.0163721
ko04138	Autophagy - yeast	09141 Transport and catabolism	09140 Cellular Processes	99	-0.180005	-2.14822	0.00200401	0.0186248
ko03032	DNA replication proteins [BR:ko03032]	09182 Protein families: genetic information processing	09180 Brite Hierarchies	157	-0.144934	-2.13735	0.0038835	0.0190007
ko04013	MAPK signaling pathway - fly	09132 Signal transduction	09130 Environmental Information Processing	128	-0.162742	-2.12056	0	0.0205046
ko05017	Spinocerebellar ataxia	09164 Neurodegenerative disease	09160 Human Diseases	124	-0.156834	-2.0946	0.00607287	0.022927
ko04750	Inflammatory mediator regulation of TRP channels	09157 Sensory system	09150 Organismal Systems	57	-0.226898	-2.07019	0.00592885	0.0258877
ko04030	G protein-coupled receptors [BR:ko04030]	09183 Protein families: signaling and cellular processes	09180 Brite Hierarchies	204	-0.123354	-2.06898	0.00404858	0.024892
ko01006	Prenyltransferases [BR:ko01006]	09181 Protein families: metabolism	09180 Brite Hierarchies	31	-0.304561	-2.02244	0.00400802	0.0320187
ko04111	Cell cycle - yeast	09143 Cell growth and death	09140 Cellular Processes	92	-0.176074	-2.01329	0.00618557	0.032588
ko04660	T cell receptor signaling pathway	09151 Immune system	09150 Organismal Systems	70	-0.203544	-1.99232	0.00613497	0.0354001
ko03420	Nucleotide excision repair	09124 Replication and repair	09120 Genetic Information Processing	51	-0.24111	-1.97912	0.00601202	0.0371001
ko00900	Terpenoid backbone biosynthesis	09109 Metabolism of terpenoids and polyketides	09100 Metabolism	31	-0.284149	-1.93342	0.008	0.0477685
ko05168	Herpes simplex virus 1 infection	09172 Infectious disease: viral	09160 Human Diseases	150	-0.136485	-1.93218	0.00626305	0.046418
ko04110	Cell cycle	09143 Cell growth and death	09140 Cellular Processes	115	-0.152628	-1.91808	0.0021322	0.0484039
ko04620	Toll-like receptor signaling pathway	09151 Immune system	09150 Organismal Systems	58	-0.21259	-1.90749	0.0119048	0.0500283
ko04130	SNARE interactions in vesicular transport	09123 Folding, sorting and degradation	09120 Genetic Information Processing	22	-0.336705	-1.90347	0.016791	0.0498674
ko04659	Th17 cell differentiation	09151 Immune system	09150 Organismal Systems	36	-0.261543	-1.8898	0.00829876	0.0517446
ko04621	NOD-like receptor signaling pathway	09151 Immune system	09150 Organismal Systems	71	-0.190785	-1.85679	0.00986193	0.0602371
ko04931	Insulin resistance	09167 Endocrine and metabolic disease	09160 Human Diseases	82	-0.173774	-1.85174	0.011811	0.0605044
ko04658	Th1 and Th2 cell differentiation	09151 Immune system	09150 Organismal Systems	35	-0.257559	-1.85085	0.0102459	0.0592456
ko04136	Autophagy - other	09141 Transport and catabolism	09140 Cellular Processes	33	-0.270584	-1.84933	0.00798403	0.0582027
ko04310	Wnt signaling pathway	09132 Signal transduction	09130 Environmental Information Processing	89	-0.164148	-1.84068	0.00821355	0.0595442
ko04144	Endocytosis	09141 Transport and catabolism	09140 Cellular Processes	211	-0.107614	-1.81418	0.0180723	0.0676813
ko04361	Axon regeneration	09158 Development and regeneration	09150 Organismal Systems	101	-0.157021	-1.81313	0.00803213	0.0664705
ko04014	Ras signaling pathway	09132 Signal transduction	09130 Environmental Information Processing	139	-0.129996	-1.80932	0.0152672	0.0660978
ko04371	Apelin signaling pathway	09132 Signal transduction	09130 Environmental Information Processing	90	-0.162484	-1.79345	0.0289256	0.0705261
ko00970	Aminoacyl-tRNA biosynthesis	09122 Translation	09120 Genetic Information Processing	55	-0.205837	-1.78725	0.0117647	0.0712676
ko04380	Osteoclast differentiation	09158 Development and regeneration	09150 Organismal Systems	58	-0.195312	-1.77226	0.022449	0.0755503
ko01009	Protein phosphatases and associated proteins [BR:ko01009]	09181 Protein families: metabolism	09180 Brite Hierarchies	290	-0.0895958	-1.77107	0.0217391	0.0742085
ko04920	Adipocytokine signaling pathway	09152 Endocrine system	09150 Organismal Systems	50	-0.21106	-1.7479	0.0239044	0.0824941
ko04064	NF-kappa B signaling pathway	09132 Signal transduction	09130 Environmental Information Processing	34	-0.251414	-1.74394	0.0294695	0.0826841
ko05142	Chagas disease	09174 Infectious disease: parasitic	09160 Human Diseases	59	-0.187968	-1.74011	0.0137525	0.0827694
ko03030	DNA replication	09124 Replication and repair	09120 Genetic Information Processing	46	-0.22257	-1.73679	0.0191571	0.0828142
ko04625	C-type lectin receptor signaling pathway	09151 Immune system	09150 Organismal Systems	64	-0.183267	-1.73655	0.0224033	0.0812876
ko04122	Sulfur relay system	09123 Folding, sorting and degradation	09120 Genetic Information Processing	62	-0.183282	-1.72696	0.0179641	0.083768
ko04068	FoxO signaling pathway	09132 Signal transduction	09130 Environmental Information Processing	95	-0.150143	-1.72273	0.0205339	0.0840893
ko04978	Mineral absorption	09154 Digestive system	09150 Organismal Systems	44	-0.218143	-1.71007	0.0234834	0.0884789
ko05212	Pancreatic cancer	09162 Cancer: specific types	09160 Human Diseases	55	-0.194662	-1.69687	0.0292969	0.0928561
ko01522	Endocrine resistance	09176 Drug resistance: antineoplastic	09160 Human Diseases	64	-0.178027	-1.69675	0.0273973	0.0913208
ko05100	Bacterial invasion of epithelial cells	09171 Infectious disease: bacterial	09160 Human Diseases	63	-0.18333	-1.68939	0.0330097	0.0932839
ko00512	Mucin type O-glycan biosynthesis	09107 Glycan biosynthesis and metabolism	09100 Metabolism	14	-0.376658	-1.68369	0.022541	0.0947769
ko03440	Homologous recombination	09124 Replication and repair	09120 Genetic Information Processing	38	-0.233477	-1.68016	0.023622	0.0949751
ko04722	Neurotrophin signaling pathway	09156 Nervous system	09150 Organismal Systems	83	-0.158389	-1.67928	0.0204499	0.0937329
ko05163	Human cytomegalovirus infection	09172 Infectious disease: viral	09160 Human Diseases	122	-0.130474	-1.67555	0.0330578	0.0938285
ko03013	Nucleocytoplasmic transport	09122 Translation	09120 Genetic Information Processing	117	-0.130361	-1.66458	0.0307377	0.097284
ko04392	Hippo signaling pathway - multiple species	09132 Signal transduction	09130 Environmental Information Processing	20	-0.315221	-1.65564	0.042	0.100702
ko03020	RNA polymerase	09121 Transcription	09120 Genetic Information Processing	68	-0.16747	-1.64526	0.0273723	0.104331
ko04530	Tight junction	09144 Cellular community - eukaryotes	09140 Cellular Processes	119	-0.127993	-1.64466	0.0295749	0.103031
ko04070	Phosphatidylinositol signaling system	09132 Signal transduction	09130 Environmental Information Processing	77	-0.16042	-1.64273	0.0295276	0.102225
ko03022	Basal transcription factors	09121 Transcription	09120 Genetic Information Processing	43	-0.211276	-1.6322	0.0486258	0.106265
ko04933	AGE-RAGE signaling pathway in diabetic complications	09167 Endocrine and metabolic disease	09160 Human Diseases	50	-0.194985	-1.61773	0.0320641	0.112451
ko04611	Platelet activation	09151 Immune system	09150 Organismal Systems	76	-0.161082	-1.61158	0.0485437	0.114169
ko05206	MicroRNAs in cancer	09161 Cancer: overview	09160 Human Diseases	133	-0.119255	-1.60965	0.0407767	0.11368
ko04062	Chemokine signaling pathway	09151 Immune system	09150 Organismal Systems	95	-0.139036	-1.59301	0.0434783	0.12112
ko04926	Relaxin signaling pathway	09152 Endocrine system	09150 Organismal Systems	75	-0.153479	-1.58233	0.0485437	0.124239
ko00190	Oxidative phosphorylation	09102 Energy metabolism	09100 Metabolism	150	0.4081	5.93709	0	0
ko03010	Ribosome	09122 Translation	09120 Genetic Information Processing	136	0.320899	4.39242	0	0
ko05171	Coronavirus disease - COVID-19	09172 Infectious disease: viral	09160 Human Diseases	144	0.296804	4.08115	0	0
ko01002	Peptidases and inhibitors [BR:ko01002]	09181 Protein families: metabolism	09180 Brite Hierarchies	479	0.15339	3.88545	0	0
ko03011	Ribosome [BR:ko03011]	09182 Protein families: genetic information processing	09180 Brite Hierarchies	176	0.252412	3.84904	0	0
ko05415	Diabetic cardiomyopathy	09166 Cardiovascular disease	09160 Human Diseases	200	0.23237	3.80451	0	0
ko05020	Prion disease	09164 Neurodegenerative disease	09160 Human Diseases	259	0.19615	3.67997	0	0
ko00040	Pentose and glucuronate interconversions	09101 Carbohydrate metabolism	09100 Metabolism	68	0.358138	3.59854	0	0
ko05208	Chemical carcinogenesis - reactive oxygen species	09161 Cancer: overview	09160 Human Diseases	232	0.201918	3.56301	0	0
ko04260	Cardiac muscle contraction	09153 Circulatory system	09150 Organismal Systems	77	0.32985	3.36132	0	0
ko05022	Pathways of neurodegeneration - multiple diseases	09164 Neurodegenerative disease	09160 Human Diseases	455	0.132041	3.29833	0	0
ko00052	Galactose metabolism	09101 Carbohydrate metabolism	09100 Metabolism	60	0.356411	3.27812	0	0
ko05014	Amyotrophic lateral sclerosis	09164 Neurodegenerative disease	09160 Human Diseases	388	0.140747	3.27584	0	0
ko03019	Messenger RNA biogenesis [BR:ko03019]	09182 Protein families: genetic information processing	09180 Brite Hierarchies	436	0.135095	3.27035	0	0
ko05016	Huntington disease	09164 Neurodegenerative disease	09160 Human Diseases	349	0.153819	3.25011	0	0
ko04932	Non-alcoholic fatty liver disease	09167 Endocrine and metabolic disease	09160 Human Diseases	160	0.217283	3.2412	0	0
ko04714	Thermogenesis	09159 Environmental adaptation	09150 Organismal Systems	223	0.184256	3.16833	0	0
ko00980	Metabolism of xenobiotics by cytochrome P450	09111 Xenobiotics biodegradation and metabolism	09100 Metabolism	56	0.344126	3.09236	0	0
ko00020	Citrate cycle (TCA cycle)	09101 Carbohydrate metabolism	09100 Metabolism	52	0.356263	3.04595	0	0
ko05012	Parkinson disease	09164 Neurodegenerative disease	09160 Human Diseases	277	0.151919	2.96497	0	0
ko05204	Chemical carcinogenesis - DNA adducts	09161 Cancer: overview	09160 Human Diseases	52	0.348204	2.92437	0	0
ko05010	Alzheimer disease	09164 Neurodegenerative disease	09160 Human Diseases	370	0.133256	2.90506	0	0
ko05110	Vibrio cholerae infection	09171 Infectious disease: bacterial	09160 Human Diseases	46	0.345088	2.82717	0	4.6071e-05
ko04090	CD molecules [BR:ko04090]	09183 Protein families: signaling and cellular processes	09180 Brite Hierarchies	140	0.205319	2.81128	0	4.41514e-05
ko00053	Ascorbate and aldarate metabolism	09101 Carbohydrate metabolism	09100 Metabolism	49	0.336572	2.77541	0	4.23853e-05
ko05323	Rheumatoid arthritis	09163 Immune disease	09160 Human Diseases	29	0.428356	2.77434	0	4.07551e-05
ko00983	Drug metabolism - other enzymes	09111 Xenobiotics biodegradation and metabolism	09100 Metabolism	112	0.225302	2.76133	0	7.677e-05
ko04145	Phagosome	09141 Transport and catabolism	09140 Cellular Processes	103	0.237385	2.7574	0	7.40282e-05
ko00982	Drug metabolism - cytochrome P450	09111 Xenobiotics biodegradation and metabolism	09100 Metabolism	50	0.326747	2.72772	0	7.14756e-05
ko04973	Carbohydrate digestion and absorption	09154 Digestive system	09150 Organismal Systems	55	0.312693	2.69302	0	0.000142468
ko00480	Glutathione metabolism	09106 Metabolism of other amino acids	09100 Metabolism	75	0.249307	2.56241	0	0.000617947
ko04966	Collecting duct acid secretion	09155 Excretory system	09150 Organismal Systems	18	0.510612	2.55951	0	0.000598636
ko04640	Hematopoietic cell lineage	09151 Immune system	09150 Organismal Systems	26	0.419292	2.48571	0	0.00123538
ko00500	Starch and sucrose metabolism	09101 Carbohydrate metabolism	09100 Metabolism	33	0.365218	2.4597	0	0.00150697
ko04142	Lysosome	09141 Transport and catabolism	09140 Cellular Processes	172	0.154472	2.43556	0	0.00158197
ko00100	Steroid biosynthesis	09103 Lipid metabolism	09100 Metabolism	22	0.397079	2.29967	0	0.00446896
ko04612	Antigen processing and presentation	09151 Immune system	09150 Organismal Systems	38	0.315651	2.27113	0	0.00508593
ko04979	Cholesterol metabolism	09154 Digestive system	09150 Organismal Systems	67	0.235795	2.26747	0.00206612	0.00503631
ko05414	Dilated cardiomyopathy	09166 Cardiovascular disease	09160 Human Diseases	61	0.244612	2.26366	0	0.00498747
ko00910	Nitrogen metabolism	09102 Energy metabolism	09100 Metabolism	19	0.428435	2.2614	0.00208768	0.00489002
ko00730	Thiamine metabolism	09108 Metabolism of cofactors and vitamins	09100 Metabolism	19	0.426868	2.20436	0	0.00715901
ko04723	Retrograde endocannabinoid signaling	09156 Nervous system	09150 Organismal Systems	94	0.19591	2.1973	0	0.0074982
ko00537	Glycosylphosphatidylinositol (GPI)-anchored proteins [BR:ko00537]	09183 Protein families: signaling and cellular processes	09180 Brite Hierarchies	39	0.282666	2.17928	0.00587084	0.00812517
ko04974	Protein digestion and absorption	09154 Digestive system	09150 Organismal Systems	116	0.171286	2.13937	0.002079	0.00981574
ko00140	Steroid hormone biosynthesis	09103 Lipid metabolism	09100 Metabolism	35	0.304521	2.10879	0.00210084	0.0120753
ko04972	Pancreatic secretion	09154 Digestive system	09150 Organismal Systems	130	0.153527	2.07036	0.00575816	0.0153464
ko04614	Renin-angiotensin system	09152 Endocrine system	09150 Organismal Systems	36	0.283183	2.03129	0.00410678	0.019602
ko04721	Synaptic vesicle cycle	09156 Nervous system	09150 Organismal Systems	91	0.176288	2.01306	0.0077821	0.0213761
ko04080	Neuroactive ligand-receptor interaction	09133 Signaling molecules and interaction	09130 Environmental Information Processing	121	0.154137	1.9552	0.00416667	0.0296922
ko00310	Lysine degradation	09105 Amino acid metabolism	09100 Metabolism	93	0.170659	1.95009	0.00592885	0.0299828
ko00511	Other glycan degradation	09107 Glycan biosynthesis and metabolism	09100 Metabolism	32	0.287992	1.94593	0.00414938	0.0300964
ko01004	Lipid biosynthesis proteins [BR:ko01004]	09181 Protein families: metabolism	09180 Brite Hierarchies	94	0.168893	1.94265	0.00390625	0.0298033
ko00199	Cytochrome P450 [BR:ko00199]	09181 Protein families: metabolism	09180 Brite Hierarchies	78	0.186848	1.93155	0.00596422	0.0313462
ko00940	Phenylpropanoid biosynthesis	09110 Biosynthesis of other secondary metabolites	09100 Metabolism	4	0.751699	1.92933	0.0123711	0.0312009
ko03018	RNA degradation	09123 Folding, sorting and degradation	09120 Genetic Information Processing	77	0.186264	1.91699	0.00590551	0.0327885
ko05132	Salmonella infection	09171 Infectious disease: bacterial	09160 Human Diseases	183	0.11796	1.89444	0.0102881	0.0364659
ko05200	Pathways in cancer	09161 Cancer: overview	09160 Human Diseases	268	0.0997193	1.87877	0	0.0392507
ko04918	Thyroid hormone synthesis	09152 Endocrine system	09150 Organismal Systems	52	0.217993	1.86526	0.00550459	0.0418788
ko04812	Cytoskeleton proteins [BR:ko04812]	09183 Protein families: signaling and cellular processes	09180 Brite Hierarchies	359	0.0862369	1.85242	0.00614754	0.0444583
ko02020	Two-component system	09132 Signal transduction	09130 Environmental Information Processing	21	0.338728	1.8519	0.0118343	0.0438256
ko03110	Chaperones and folding catalysts [BR:ko03110]	09182 Protein families: genetic information processing	09180 Brite Hierarchies	206	0.108455	1.84844	0.0122699	0.0440163
ko00860	Porphyrin metabolism	09108 Metabolism of cofactors and vitamins	09100 Metabolism	51	0.218833	1.83922	0.0159363	0.0457673
ko05207	Chemical carcinogenesis - receptor activation	09161 Cancer: overview	09160 Human Diseases	144	0.127811	1.78078	0.0161616	0.0618121
ko00620	Pyruvate metabolism	09101 Carbohydrate metabolism	09100 Metabolism	57	0.197986	1.75055	0.0156863	0.0722427
ko05134	Legionellosis	09171 Infectious disease: bacterial	09160 Human Diseases	61	0.193966	1.74853	0.0289855	0.0718626
ko00520	Amino sugar and nucleotide sugar metabolism	09101 Carbohydrate metabolism	09100 Metabolism	91	0.155718	1.73635	0.0258449	0.0757
ko00561	Glycerolipid metabolism	09103 Lipid metabolism	09100 Metabolism	79	0.16841	1.73329	0.0364026	0.07563
ko04976	Bile secretion	09154 Digestive system	09150 Organismal Systems	91	0.150442	1.73243	0.0172043	0.07486
ko00311	Penicillin and cephalosporin biosynthesis	09110 Biosynthesis of other secondary metabolites	09100 Metabolism	2	0.939016	1.73076	0.00209644	0.0744294
ko05410	Hypertrophic cardiomyopathy	09166 Cardiovascular disease	09160 Human Diseases	67	0.179161	1.72648	0.0162602	0.0751828
ko00071	Fatty acid degradation	09103 Lipid metabolism	09100 Metabolism	43	0.222995	1.71921	0.030426	0.0768972
ko00220	Arginine biosynthesis	09105 Amino acid metabolism	09100 Metabolism	34	0.245802	1.7026	0.0243902	0.0826849
ko00710	Carbon fixation in photosynthetic organisms	09102 Energy metabolism	09100 Metabolism	34	0.245802	1.69326	0.0469667	0.0853305
ko00790	Folate biosynthesis	09108 Metabolism of cofactors and vitamins	09100 Metabolism	54	0.195244	1.66985	0.0469043	0.0943534
ko00830	Retinol metabolism	09108 Metabolism of cofactors and vitamins	09100 Metabolism	45	0.207618	1.66514	0.0285132	0.0952097
ko05144	Malaria	09174 Infectious disease: parasitic	09160 Human Diseases	16	0.341208	1.6306	0.0341365	0.111047
ko00640	Propanoate metabolism	09101 Carbohydrate metabolism	09100 Metabolism	37	0.22325	1.63058	0.042885	0.109632
ko05412	Arrhythmogenic right ventricular cardiomyopathy	09166 Cardiovascular disease	09160 Human Diseases	50	0.196118	1.62756	0.0435644	0.1098
ko03040	Spliceosome	09121 Transcription	09120 Genetic Information Processing	164	0.108752	1.62371	0.0368932	0.110545
ko05130	Pathogenic Escherichia coli infection	09171 Infectious disease: bacterial	09160 Human Diseases	135	0.116947	1.60053	0.0461216	0.120077
ko04040	Ion channels [BR:ko04040]	09183 Protein families: signaling and cellular processes	09180 Brite Hierarchies	205	0.0965097	1.59203	0.0399202	0.121702
ko05225	Hepatocellular carcinoma	09162 Cancer: specific types	09160 Human Diseases	106	0.127992	1.58385	0.0481928	0.124746
ko00061	Fatty acid biosynthesis	09103 Lipid metabolism	09100 Metabolism	40	0.21313	1.57714	0.0448718	0.125679
ko00410	beta-Alanine metabolism	09106 Metabolism of other amino acids	09100 Metabolism	32	0.230208	1.54961	0.0489796	0.137229

## Sheet: Supplementary Table S6
ID	Description	Ontology	Gene NO.	ES	NES	NOM p-val	FDR q-val
GO:0004190	aspartic-type endopeptidase activity	Molecular Function	319	-0.230376	-4.77817	0	0
GO:0004672	protein kinase activity	Molecular Function	376	-0.132796	-2.99178	0	0.000991116
GO:0005525	GTP binding	Molecular Function	354	-0.117583	-2.53038	0	0.0148478
GO:0004674	protein serine/threonine kinase activity	Molecular Function	119	-0.189942	-2.46296	0	0.0178251
GO:0016887	ATP hydrolysis activity	Molecular Function	245	-0.125263	-2.27058	0	0.07077
GO:0032469	endoplasmic reticulum calcium ion homeostasis	Biological Process	24	-0.381934	-2.24844	0.00204499	0.0715573
GO:0015031	protein transport	Biological Process	78	-0.208141	-2.11759	0.00191205	0.153185
GO:0003724	RNA helicase activity	Molecular Function	40	-0.283932	-2.10826	0.0019305	0.141337
GO:0036459	cysteine-type deubiquitinase activity	Molecular Function	57	-0.227836	-2.03693	0	0.209093
GO:0006564	L-serine biosynthetic process	Biological Process	3	-0.913274	-2.00195	0.00206612	0.245269
GO:0003924	GTPase activity	Molecular Function	297	-0.0961006	-1.91605	0.0038835	0.244146
GO:0005576	extracellular region	Cellular Component	396	0.171591	3.85056	0	0
GO:0015986	ATP synthesis coupled proton transport	Biological Process	18	0.665244	3.45524	0	0
GO:0052689	carboxylic ester hydrolase activity	Molecular Function	49	0.349738	2.90904	0	0.00101229
GO:0003735	structural constituent of ribosome	Molecular Function	181	0.182014	2.89214	0	0.00101617
GO:0005840	ribosome	Cellular Component	148	0.201347	2.88675	0	0.000812936
GO:0006412	translation	Biological Process	157	0.194098	2.87628	0	0.00101646
GO:0015078	proton transmembrane transporter activity	Molecular Function	20	0.51621	2.76626	0	0.0010129
GO:0046933	proton-transporting ATP synthase activity, rotational mechanism	Molecular Function	13	0.637241	2.74777	0	0.00101237
GO:0006099	tricarboxylic acid cycle	Biological Process	34	0.394277	2.69664	0	0.00112092
GO:0006629	lipid metabolic process	Biological Process	161	0.181019	2.66814	0	0.00141543
GO:0000276	mitochondrial proton-transporting ATP synthase complex, coupling factor F(o)	Cellular Component	8	0.720569	2.5762	0	0.00246895
GO:0005549	odorant binding	Molecular Function	213	0.144765	2.50069	0	0.00444945
GO:0042302	structural constituent of cuticle	Molecular Function	332	0.117294	2.49124	0	0.00441647
GO:0043565	sequence-specific DNA binding	Molecular Function	225	0.139023	2.38696	0	0.00970229
GO:0045261	proton-transporting ATP synthase complex, catalytic core F(1)	Cellular Component	6	0.792727	2.37563	0	0.00992718
GO:0045087	innate immune response	Biological Process	41	0.309738	2.34055	0	0.0119649
GO:0016788	hydrolase activity, acting on ester bonds	Molecular Function	39	0.310836	2.33524	0	0.0113831
GO:0030246	carbohydrate binding	Molecular Function	119	0.173987	2.22599	0.00397614	0.0268903
GO:0007018	microtubule-based movement	Biological Process	85	0.203922	2.21827	0	0.0271268
GO:0004312	fatty acid synthase activity	Molecular Function	19	0.433326	2.21197	0.0020202	0.0266271
GO:0004553	hydrolase activity, hydrolyzing O-glycosyl compounds	Molecular Function	205	0.128381	2.18759	0.00192678	0.0294239
GO:0005743	mitochondrial inner membrane	Cellular Component	61	0.243549	2.1857	0.0039604	0.0285893
GO:0008413	8-oxo-7,8-dihydroguanosine triphosphate pyrophosphatase activity	Molecular Function	9	0.599347	2.17728	0	0.0289237
GO:0003777	microtubule motor activity	Molecular Function	90	0.197402	2.1538	0	0.0326037
GO:0016282	eukaryotic 43S preinitiation complex	Cellular Component	18	0.416668	2.14429	0	0.0338412
GO:0001732	formation of cytoplasmic translation initiation complex	Biological Process	18	0.416668	2.13396	0.002	0.0358015
GO:0033290	eukaryotic 48S preinitiation complex	Cellular Component	18	0.416668	2.11965	0.00409836	0.0387697
GO:0016758	hexosyltransferase activity	Molecular Function	34	0.29976	2.10846	0.00591716	0.0407685
GO:0008061	chitin binding	Molecular Function	160	0.142894	2.07588	0	0.0518571
GO:0004181	metallocarboxypeptidase activity	Molecular Function	48	0.256613	2.06573	0.00197628	0.0539274
GO:0008080	N-acetyltransferase activity	Molecular Function	29	0.316546	2.04481	0.0019305	0.0615605
GO:0005219	ryanodine-sensitive calcium-release channel activity	Molecular Function	6	0.67851	2.03822	0.00207469	0.0625002
GO:0030286	dynein complex	Cellular Component	33	0.300862	2.03392	0.00201613	0.0627794
GO:0050830	defense response to Gram-positive bacterium	Biological Process	5	0.726529	2.03026	0.00408998	0.0624773
GO:0008137	NADH dehydrogenase (ubiquinone) activity	Molecular Function	20	0.371351	2.02945	0.00596422	0.0609234
GO:0031640	killing of cells of other organism	Biological Process	5	0.726529	2.02813	0.0042735	0.0598774
GO:0017056	structural constituent of nuclear pore	Molecular Function	78	0.189734	2.01981	0.00817996	0.0616913
GO:0050832	defense response to fungus	Biological Process	5	0.726529	2.00875	0	0.0650091
GO:0070469	respirasome	Cellular Component	12	0.469187	1.97972	0.00986193	0.077255
GO:0004185	serine-type carboxypeptidase activity	Molecular Function	16	0.412178	1.97172	0.00998004	0.0800389
GO:0022848	acetylcholine-gated cation-selective channel activity	Molecular Function	10	0.494086	1.96492	0.00203666	0.0815468
GO:0016747	acyltransferase activity, transferring groups other than amino-acyl groups	Molecular Function	40	0.263841	1.95556	0.00803213	0.0850553
GO:0016810	hydrolase activity, acting on carbon-nitrogen (but not peptide) bonds	Molecular Function	8	0.569825	1.93974	0.00189036	0.0925072
GO:0005328	neurotransmitter:sodium symporter activity	Molecular Function	40	0.248647	1.915	0	0.10611
GO:0033596	TSC1-TSC2 complex	Cellular Component	6	0.639315	1.89306	0.00756144	0.11919
GO:0005886	plasma membrane	Cellular Component	324	0.0898236	1.87643	0.00819672	0.13011
GO:0005847	mRNA cleavage and polyadenylation specificity factor complex	Cellular Component	6	0.614353	1.87589	0.00592885	0.127856
GO:0004129	cytochrome-c oxidase activity	Molecular Function	21	0.339882	1.86754	0.0141988	0.132682
GO:0003341	cilium movement	Biological Process	21	0.34105	1.86409	0.0145833	0.132798
GO:0033179	proton-transporting V-type ATPase, V0 domain	Cellular Component	7	0.565973	1.8565	0.0118812	0.136513
GO:0008417	fucosyltransferase activity	Molecular Function	17	0.364924	1.82624	0.0139165	0.161984
GO:0050829	defense response to Gram-negative bacterium	Biological Process	6	0.593192	1.82493	0.00803213	0.160362
GO:0046416	D-amino acid metabolic process	Biological Process	3	0.818526	1.82044	0.00978474	0.16184
GO:0008076	voltage-gated potassium channel complex	Cellular Component	31	0.283683	1.81317	0.015748	0.166862
GO:0003884	D-amino-acid oxidase activity	Molecular Function	3	0.818526	1.81108	0.01	0.166411
GO:0020037	heme binding	Molecular Function	315	0.0864607	1.80574	0.00790514	0.16929
GO:0004377	GDP-Man:Man3GlcNAc2-PP-Dol alpha-1,2-mannosyltransferase activity	Molecular Function	4	0.721094	1.80207	0.00796813	0.170398
GO:0008442	3-hydroxyisobutyrate dehydrogenase activity	Molecular Function	2	0.974002	1.80187	0	0.167686
GO:0050113	inositol oxygenase activity	Molecular Function	2	0.96	1.79614	0.00189753	0.172128
GO:0006559	L-phenylalanine catabolic process	Biological Process	4	0.705976	1.79136	0.0240964	0.175473
GO:0019310	inositol catabolic process	Biological Process	2	0.96	1.78838	0.00204082	0.176699
GO:0033961	cis-stilbene-oxide hydrolase activity	Molecular Function	7	0.553242	1.78118	0.0175439	0.183517
GO:0032580	Golgi cisterna membrane	Cellular Component	21	0.324436	1.77962	0.0102041	0.1827
GO:0019439	aromatic compound catabolic process	Biological Process	6	0.59861	1.77843	0.00763359	0.18114
GO:0043169	cation binding	Molecular Function	5	0.622985	1.77429	0.0144628	0.183999
GO:0005506	iron ion binding	Molecular Function	213	0.105362	1.7651	0.0180361	0.193378
GO:0071949	FAD binding	Molecular Function	40	0.24154	1.76315	0.015873	0.193332
GO:0004135	amylo-alpha-1,6-glucosidase activity	Molecular Function	3	0.784727	1.75252	0.0196078	0.204471
GO:0004134	4-alpha-glucanotransferase activity	Molecular Function	3	0.784727	1.75236	0.0168856	0.201668
GO:0005852	eukaryotic translation initiation factor 3 complex	Cellular Component	14	0.384843	1.74574	0.0218688	0.208515
GO:0051056	regulation of small GTPase mediated signal transduction	Biological Process	14	0.387171	1.74293	0.0314961	0.210077
GO:0005980	glycogen catabolic process	Biological Process	3	0.784727	1.73913	0.0323232	0.212587
GO:0006106	fumarate metabolic process	Biological Process	3	0.757763	1.72314	0.0159681	0.2344
GO:0015020	glucuronosyltransferase activity	Molecular Function	35	0.2436	1.72179	0.0250522	0.233428
GO:0003867	4-aminobutyrate transaminase activity	Molecular Function	3	0.770354	1.71447	0.0181087	0.242308
GO:0009058	biosynthetic process	Biological Process	49	0.211062	1.71258	0.0292887	0.241979
GO:0005975	carbohydrate metabolic process	Biological Process	463	0.0700821	1.70691	0.0177165	0.248313
GO:0000122	negative regulation of transcription by RNA polymerase II	Biological Process	10	0.435275	1.70589	0.0238095	0.246924
GO:0009448	gamma-aminobutyric acid metabolic process	Biological Process	3	0.770354	1.70558	0.0181818	0.244322
GO:0005858	axonemal dynein complex	Cellular Component	13	0.391098	1.70436	0.0292398	0.24294

## Sheet: Supplementary Table S7
Gene	Forward primer (5′ to 3′)	Reverse primer (5′ to 3′)
evm.TU.scaffold97.len2227468.20	ACAACCTGTGCCTGACGGACA	AGCATTCCGAGTCACCGCATC
evm.TU.scaffold51.len2996135.22	ACCAGGTGATTTCTACCCCAA	TGAAAGAAACGCCGAGCTTC
evm.TU.scaffold34.len3691886.43	CGCCTGGATGTACTCCTCAT	GCTATGCAAATCAGCACGAA
evm.TU.scaffold33.len3817196.42	TCGCCTTCCCTCACGGACA	CATCCTTAGCGTTCACCGACT
evm.TU.scaffold69.len2603645.54	ATGCCATGAAACCTTAATGCAA	AACTCAGGCTTAGAATTCCAC
evm.TU.scaffold174.len1280571.10	TTGACACGGATATACAACCGAT	TCCATAAATGAGGCAAGGTCT
histone 3	CTGCACCAAGCACTGGTGGA	TAGCGGCGGACTGGAAACG
